# Supplementary material for: Bromidotetra­kis­(1H-2-ethyl-5-methyl­imidazole-κN 3)copper(II) bromide
Source: Acta Crystallogr Sect E Struct Rep Online. 2011 Nov 30;67(Pt 12):m1906. doi: 10.1107/S1600536811051117 (PMC3238785; doi:10.1107/S1600536811051117)
Supplement: Supplementary file 1 [file e-67-m1906-sup1.cif]

##############################################################################
#                                                                            #
# This CIF contains the data in a paper accepted for publication in          #
# Acta Crystallographica Section E. It conforms to the requirements of       #
# Notes for Authors for Acta Crystallographica Section E, and has been       #
# peer reviewed under the auspices of the IUCr Commission on Journals.       #
#                                                                            #
# Full details of the Crystallographic Information File format               #
# are given in the paper "The Crystallographic Information File (CIF):       #
# a New Standard Archive File for Crystallography" by S. R. Hall, F. H.      #
# Allen and I. D. Brown [Acta Cryst. (1991), A47, 655-685].                  #
#                                                                            #
# The current version of the core CIF dictionary is obtainable from          #
# ftp://ftp.iucr.org/pub/cif_core.dic.                                       #
#                                                                            #
# Software is freely available for graphical display of the structure(s)     #
# in this CIF. For information consult the CIF software page                 #
# http://www.iucr.org/resources/cif/software.                                #
#                                                                            #
# This file may be used for bona fide research purposes within the           #
# scientific community so long as proper attribution is given to the journal # 
# article from which it was obtained.                                        #
#                                                                            #
##############################################################################
data_I
_audit_creation_method     'WinGX routine CIF_UPDATE'
_audit_conform_dict_name     cif_core.dic
_audit_conform_dict_version     2.3
_chemical_name_systematic
;
Bromidotetrakis(1<i>H</i>-2-ethyl-5-methylimidazole-\k<i>N</i>^3^)copper(II)
bromide
;
_chemical_formula_moiety     'C24 H40 Br Cu N8 +, Br -'
_chemical_formula_sum     'C24 H40 Br2 Cu N8'
_chemical_formula_iupac     '[Cu Br (C6 H10 N2)4] Br'
_chemical_formula_weight     664
_symmetry_cell_setting     tetragonal
_symmetry_space_group_name_H-M     'P 4/n'
_symmetry_space_group_name_Hall     '-P 4a'
loop_
    _symmetry_equiv_pos_as_xyz
    'x, y, z'
    '-x+1/2, -y+1/2, z'
    '-y+1/2, x, z'
    'y, -x+1/2, z'
    '-x, -y, -z'
    'x-1/2, y-1/2, -z'
    'y-1/2, -x, -z'
    '-y, x-1/2, -z'
_cell_length_a     14.0961(4)
_cell_length_b     14.0961(4)
_cell_length_c     7.5236(4)
_cell_angle_alpha     90
_cell_angle_beta     90
_cell_angle_gamma     90
_cell_volume     1494.94(10)
_cell_formula_units_Z     2
_cell_measurement_reflns_used     2155
_cell_measurement_theta_min     2.7018
_cell_measurement_theta_max     28.7512
_cell_measurement_temperature     294(2)
_exptl_crystal_description     prism
_exptl_crystal_colour     blue
_exptl_crystal_size_max     0.54
_exptl_crystal_size_mid     0.45
_exptl_crystal_size_min     0.33
_exptl_crystal_density_diffrn     1.475
_exptl_crystal_density_method     'not measured'
_exptl_crystal_F_000     678
loop_
    _exptl_crystal_face_index_h
    _exptl_crystal_face_index_k
    _exptl_crystal_face_index_l
    _exptl_crystal_face_perp_dist
    17 -4 -5 0.1845
    -15 7 6 0.1451
    20 -2 1 0.2239
    -19 -3 -1 0.2781
    8 -18 1 0.2522
    -15 13 -1 0.1518
    -4 -9 9 0.2089
    1 6 -10 0.1359
    4 -2 10 0.177
    9 18 0 0.3924
    12 -2 -9 0.137
    11 15 4 0.3584
    3 -20 -1 0.2326
    16 0 6 0.1966
_exptl_absorpt_coefficient_mu     3.43
_exptl_absorpt_correction_type     analytical
_exptl_absorpt_process_details
;
[CrysAlis PRO (Oxford Diffraction, 2006), based on expressions derived
by
Clark & Reid (1995)]
;
_exptl_absorpt_correction_T_min     0.248
_exptl_absorpt_correction_T_max     0.44
_exptl_special_details
;
CrysAlisPro (Oxford Diffraction Ltd., 2006)
Analytical numeric absorption correction using a multifaceted crystal
model based on expressions derived by R.C. Clark & J.S.
(Clark, R. C. & Reid, J. S. (1995). Acta Cryst. A51, 887-897)
;
_diffrn_ambient_temperature     294(2)
_diffrn_radiation_type     MoK\a
_diffrn_radiation_wavelength     0.71073
_diffrn_radiation_monochromator     graphite
_diffrn_measurement_device_type     'Oxford Diffraction Xcalibur Sapphire2'
_diffrn_measurement_method     '\w scans'
_diffrn_detector_area_resol_mean     8.1883
_diffrn_reflns_number     5099
_diffrn_reflns_av_R_equivalents     0.0245
_diffrn_reflns_theta_min     2.71
_diffrn_reflns_theta_max     25.5
_diffrn_reflns_theta_full     25.5
_diffrn_measured_fraction_theta_max     0.999
_diffrn_measured_fraction_theta_full     0.999
_diffrn_reflns_limit_h_min     -17
_diffrn_reflns_limit_h_max     10
_diffrn_reflns_limit_k_min     -17
_diffrn_reflns_limit_k_max     15
_diffrn_reflns_limit_l_min     -9
_diffrn_reflns_limit_l_max     7
_refine_special_details
;
Refinement of <i>F</i>^2^ against ALL reflections. The weighted <i>R</i>-factor
<i>wR</i> and goodness of fit <i>S</i> are based on <i>F</i>^2^, conventional
<i>R</i>-factors <i>R</i> are based on <i>F</i>, with <i>F</i> set to zero for
negative <i>F</i>^2^. The threshold expression of <i>F</i>^2^ >
\s(<i>F</i>^2^) is used only for calculating <i>R</i>-factors(gt) <i>etc</i>.
and is not relevant to the choice of reflections for refinement.
<i>R</i>-factors based on <i>F</i>^2^ are statistically about twice as large
as those based on <i>F</i>, and <i>R</i>- factors based on ALL data will be
even larger.
;
_reflns_number_total     1395
_reflns_number_gt     898
_reflns_threshold_expression     I>2s(I)
_refine_ls_structure_factor_coef     Fsqd
_refine_ls_matrix_type     full
_refine_ls_R_factor_all     0.0501
_refine_ls_R_factor_gt     0.0273
_refine_ls_wR_factor_gt     0.0703
_refine_ls_wR_factor_ref     0.0761
_refine_ls_goodness_of_fit_ref     0.953
_refine_ls_restrained_S_all     0.953
_refine_ls_number_reflns     1395
_refine_ls_number_parameters     103
_refine_ls_number_restraints     0
_refine_ls_hydrogen_treatment     constr
_refine_ls_weighting_scheme     calc
_refine_ls_weighting_details
                 'calc w=1/[\s^2^(Fo^2^)+(0.0447P)^2^] where P=(Fo^2^+2Fc^2^)/3'
_atom_sites_solution_hydrogens     geom
_atom_sites_solution_primary     direct
_atom_sites_solution_secondary     difmap
_refine_ls_shift/su_max     0.004
_refine_ls_shift/su_mean     0
_refine_diff_density_max     0.629
_refine_diff_density_min     -0.385
_refine_ls_extinction_method     none
loop_
    _atom_type_symbol
    _atom_type_description
    _atom_type_scat_dispersion_real
    _atom_type_scat_dispersion_imag
    _atom_type_scat_source
    C C 0.0033 0.0016 'International Tables Vol C Tables 4.2.6.8 and 6.1.1.4'
    H H 0 0 'International Tables Vol C Tables 4.2.6.8 and 6.1.1.4'
    N N 0.0061 0.0033 'International Tables Vol C Tables 4.2.6.8 and 6.1.1.4'
    Cu Cu 0.3201 1.2651 'International Tables Vol C Tables 4.2.6.8 and 6.1.1.4'
    Br Br -0.2901 2.4595 'International Tables Vol C Tables 4.2.6.8 and 6.1.1.4'
_computing_data_collection     'CrysAlis PRO (Oxford Diffraction, 2006)'
_computing_cell_refinement     'CrysAlis PRO (Oxford Diffraction, 2006)'
_computing_data_reduction     'CrysAlis RED (Oxford Diffraction, 2006)'
_computing_structure_solution     'SHELXS97 (Sheldrick, 2008)'
_computing_structure_refinement     'SHELXL97 (Sheldrick, 2008)'
_computing_molecular_graphics     'ORTEP-3 (Farrugia, 1997)'
_computing_publication_material     'WinGX (Farrugia, 1999)'
loop_
    _atom_site_type_symbol
    _atom_site_label
    _atom_site_fract_x
    _atom_site_fract_y
    _atom_site_fract_z
    _atom_site_U_iso_or_equiv
    _atom_site_adp_type
    _atom_site_calc_flag
    _atom_site_refinement_flags
    _atom_site_occupancy
    _atom_site_symmetry_multiplicity
    _atom_site_disorder_assembly
    _atom_site_disorder_group
    Br Br1 0.25 0.25 0.31140(7) 0.0495(2) Uani d S 1 4 . .
    Br Br2 0.75 0.25 0 0.05286(19) Uani d S 1 4 . .
    Cu Cu1 0.25 0.25 0.67466(8) 0.0366(2) Uani d S 1 4 . .
    N N1 0.22250(14) 0.39093(14) 0.6939(3) 0.0397(5) Uani d . 1 1 A .
    N N2 0.21196(15) 0.54003(15) 0.7653(3) 0.0486(6) Uani d . 1 1 A .
    H H2 0.2195 0.5922 0.823 0.058 Uiso calc R 1 1 . .
    C C1 0.16846(19) 0.4385(2) 0.5685(4) 0.0481(7) Uani d . 1 1 . .
    H H1 0.141 0.4104 0.4693 0.058 Uiso calc R 1 1 . .
    C C2 0.16140(19) 0.5299(2) 0.6100(4) 0.0520(8) Uani d . 1 1 . .
    C C3 0.24764(19) 0.4552(2) 0.8122(4) 0.0446(7) Uani d . 1 1 . .
    C C4 0.1150(3) 0.6113(2) 0.5178(5) 0.0900(14) Uani d . 1 1 . .
    H H4A 0.0826 0.5888 0.4138 0.135 Uiso calc R 1 1 . .
    H H4B 0.1623 0.6568 0.4836 0.135 Uiso calc R 1 1 . .
    H H4C 0.0702 0.6408 0.5966 0.135 Uiso calc R 1 1 . .
    C C5 0.2915(9) 0.4385(17) 0.980(3) 0.059(3) Uani d P 0.620(8) 1 A 1
    H H5A 0.2972 0.3709 1.001 0.071 Uiso calc PR 0.620(8) 1 A 1
    H H5B 0.2533 0.4658 1.0744 0.071 Uiso calc PR 0.620(8) 1 A 1
    C C6 0.3952(5) 0.4870(5) 0.9776(9) 0.087(3) Uani d P 0.620(8) 1 A 1
    H H6A 0.3886 0.5546 0.9672 0.131 Uiso calc PR 0.620(8) 1 A 1
    H H6B 0.4307 0.4632 0.8783 0.131 Uiso calc PR 0.620(8) 1 A 1
    H H6C 0.4279 0.4721 1.0859 0.131 Uiso calc PR 0.620(8) 1 A 1
    C C5A 0.3233(13) 0.438(2) 0.966(4) 0.043(5) Uani d P 0.380(8) 1 A 2
    H H5A1 0.3232 0.3711 0.9977 0.052 Uiso calc PR 0.380(8) 1 A 2
    H H5A2 0.386 0.4535 0.9218 0.052 Uiso calc PR 0.380(8) 1 A 2
    C C6A 0.3036(11) 0.4935(7) 1.1209(14) 0.123(6) Uani d P 0.380(8) 1 A 2
    H H6A1 0.3115 0.5595 1.0934 0.184 Uiso calc PR 0.380(8) 1 A 2
    H H6A2 0.3466 0.476 1.2143 0.184 Uiso calc PR 0.380(8) 1 A 2
    H H6A3 0.2395 0.4822 1.1588 0.184 Uiso calc PR 0.380(8) 1 A 2
loop_
    _atom_site_aniso_label
    _atom_site_aniso_U_11
    _atom_site_aniso_U_22
    _atom_site_aniso_U_33
    _atom_site_aniso_U_12
    _atom_site_aniso_U_13
    _atom_site_aniso_U_23
    Br1 0.0587(3) 0.0587(3) 0.0311(3) 0 0 0
    Br2 0.0394(2) 0.0394(2) 0.0798(5) 0 0 0
    Cu1 0.0350(2) 0.0350(2) 0.0397(4) 0 0 0
    N1 0.0396(13) 0.0367(12) 0.0428(14) 0.0018(10) -0.0011(10) -0.0029(10)
    N2 0.0519(15) 0.0364(13) 0.0576(17) -0.0021(11) 0.0071(13) -0.0080(12)
    C1 0.0411(17) 0.0519(19) 0.0514(18) 0.0037(14) -0.0084(14) -0.0031(15)
    C2 0.0455(18) 0.0466(19) 0.064(2) 0.0092(14) -0.0011(16) 0.0027(16)
    C3 0.0485(18) 0.0436(17) 0.0418(17) -0.0049(13) 0.0058(14) -0.0022(14)
    C4 0.086(3) 0.058(2) 0.127(4) 0.0231(19) -0.030(2) 0.007(2)
    C5 0.060(9) 0.070(5) 0.048(6) -0.003(8) -0.003(7) -0.007(4)
    C6 0.104(6) 0.079(4) 0.079(6) 0.010(4) -0.047(4) -0.021(3)
    C5A 0.038(11) 0.060(8) 0.033(8) -0.024(10) -0.007(8) 0.007(6)
    C6A 0.252(18) 0.065(7) 0.051(7) 0.045(8) -0.051(9) -0.023(6)
_geom_special_details
;
All e.s.d.'s (except the e.s.d. in the dihedral angle between two l.s. planes)
are estimated using the full covariance matrix. The cell e.s.d.'s are taken
into account individually in the estimation of e.s.d.'s in distances, angles
and torsion angles; correlations between e.s.d.'s in cell parameters are only
used when they are defined by crystal symmetry. An approximate (isotropic)
treatment of cell e.s.d.'s is used for estimating e.s.d.'s involving l.s.
planes.
;
loop_
    _geom_bond_atom_site_label_1
    _geom_bond_atom_site_label_2
    _geom_bond_site_symmetry_2
    _geom_bond_distance
    _geom_bond_publ_flag
    Cu1 Br1 . 2.7330(8) yes
    Cu1 N1 3 2.029(2) yes
    Cu1 N1 . 2.029(2) ?
    Cu1 N1 2 2.029(2) ?
    Cu1 N1 4 2.029(2) ?
    N1 C3 . 1.319(3) ?
    N1 C1 . 1.385(3) ?
    N2 C3 . 1.344(3) ?
    N2 C2 . 1.376(4) ?
    N2 H2 . 0.86 ?
    C1 C2 . 1.330(4) ?
    C1 H1 . 0.93 ?
    C2 C4 . 1.492(4) ?
    C3 C5 . 1.42(2) ?
    C3 C5A . 1.59(3) ?
    C4 H4A . 0.96 ?
    C4 H4B . 0.96 ?
    C4 H4C . 0.96 ?
    C5 C6 . 1.613(14) ?
    C5 H5A . 0.97 ?
    C5 H5B . 0.97 ?
    C6 H6A . 0.96 ?
    C6 H6B . 0.96 ?
    C6 H6C . 0.96 ?
    C5A C6A . 1.43(3) ?
    C5A H5A1 . 0.97 ?
    C5A H5A2 . 0.97 ?
    C6A H6A1 . 0.96 ?
    C6A H6A2 . 0.96 ?
    C6A H6A3 . 0.96 ?
loop_
    _geom_angle_atom_site_label_1
    _geom_angle_atom_site_label_2
    _geom_angle_atom_site_label_3
    _geom_angle_site_symmetry_1
    _geom_angle_site_symmetry_3
    _geom_angle
    _geom_angle_publ_flag
    N1 Cu1 N1 3 . 89.708(9) y
    N1 Cu1 N1 3 2 89.707(9) n
    N1 Cu1 N1 . 2 171.81(12) y
    N1 Cu1 N1 3 4 171.81(12) ?
    N1 Cu1 N1 . 4 89.707(9) ?
    N1 Cu1 N1 2 4 89.708(9) ?
    N1 Cu1 Br1 3 . 94.10(6) n
    N1 Cu1 Br1 . . 94.10(6) ?
    N1 Cu1 Br1 2 . 94.10(6) ?
    N1 Cu1 Br1 4 . 94.10(6) ?
    C3 N1 C1 . . 106.0(2) ?
    C3 N1 Cu1 . . 132.03(19) ?
    C1 N1 Cu1 . . 122.00(18) ?
    C3 N2 C2 . . 108.9(2) ?
    C3 N2 H2 . . 125.5 ?
    C2 N2 H2 . . 125.5 ?
    C2 C1 N1 . . 110.5(3) ?
    C2 C1 H1 . . 124.7 ?
    N1 C1 H1 . . 124.7 ?
    C1 C2 N2 . . 105.1(2) ?
    C1 C2 C4 . . 132.0(3) ?
    N2 C2 C4 . . 122.8(3) ?
    N1 C3 N2 . . 109.5(2) ?
    N1 C3 C5 . . 127.0(10) ?
    N2 C3 C5 . . 122.8(10) ?
    N1 C3 C5A . . 124.3(12) ?
    N2 C3 C5A . . 125.4(12) ?
    C2 C4 H4A . . 109.5 ?
    C2 C4 H4B . . 109.5 ?
    H4A C4 H4B . . 109.5 ?
    C2 C4 H4C . . 109.5 ?
    H4A C4 H4C . . 109.5 ?
    H4B C4 H4C . . 109.5 ?
    C3 C5 C6 . . 108.3(12) ?
    C3 C5 H5A . . 110 ?
    C6 C5 H5A . . 110 ?
    C3 C5 H5B . . 110 ?
    C6 C5 H5B . . 110 ?
    H5A C5 H5B . . 108.4 ?
    C6A C5A C3 . . 112.1(18) ?
    C6A C5A H5A1 . . 109.2 ?
    C3 C5A H5A1 . . 109.2 ?
    C6A C5A H5A2 . . 109.2 ?
    C3 C5A H5A2 . . 109.2 ?
    H5A1 C5A H5A2 . . 107.9 ?
    C5A C6A H6A1 . . 109.5 ?
    C5A C6A H6A2 . . 109.5 ?
    H6A1 C6A H6A2 . . 109.5 ?
    C5A C6A H6A3 . . 109.5 ?
    H6A1 C6A H6A3 . . 109.5 ?
    H6A2 C6A H6A3 . . 109.5 ?
loop_
    _geom_hbond_atom_site_label_D
    _geom_hbond_atom_site_label_H
    _geom_hbond_atom_site_label_A
    _geom_hbond_site_symmetry_A
    _geom_hbond_distance_DH
    _geom_hbond_distance_HA
    _geom_hbond_distance_DA
    _geom_hbond_angle_DHA
    N2 H2 Br2 5_666 0.86 2.63 3.488(2) 178
_iucr_refine_instructions_details
;
TITL GS14 in P4/n
CELL  0.71073  14.0961  14.0961   7.5236   90.000   90.000   90.000
ZERR     2.00   0.000420   0.000420   0.000370   0.0000   0.0000   0.0000
LATT   1
SYMM  1/2 - X, 1/2 - Y,   Z
SYMM  1/2 - Y,   X,   Z
SYMM    Y, 1/2 - X,   Z
SFAC  C    H    N    CU   BR
UNIT  48   80   16   2    4
MERG   2
OMIT    -2.00  51.00
EQIV $1 1-x, 1-y, 1-z
HTAB N2    Br2_$1
FMAP   2
PLAN   18
ACTA
BOND   $H
L.S.  14
TEMP   294.00
WGHT    0.044700
FVAR       4.92935   0.61960
BR1   5    0.250000    0.250000    0.311405    10.25000    0.05867    0.05867 =
         0.03105    0.00000    0.00000    0.00000
BR2   5    0.750000    0.250000    0.000000    10.25000    0.03941    0.03941 =
         0.07976    0.00000    0.00000    0.00000
CU1   4    0.250000    0.250000    0.674656    10.25000    0.03503    0.03503 =
         0.03974    0.00000    0.00000    0.00000
N1    3    0.222499    0.390931    0.693927    11.00000    0.03961    0.03674 =
         0.04284   -0.00286   -0.00107    0.00181
N2    3    0.211959    0.540028    0.765295    11.00000    0.05191    0.03636 =
         0.05757   -0.00796    0.00706   -0.00213
AFIX  43
H2    2    0.219500    0.592158    0.822975    11.00000   -1.20000
AFIX   0
C1    1    0.168460    0.438465    0.568521    11.00000    0.04108    0.05188 =
         0.05135   -0.00308   -0.00841    0.00365
AFIX  43
H1    2    0.140971    0.410360    0.469251    11.00000   -1.20000
AFIX   0
C2    1    0.161396    0.529898    0.609957    11.00000    0.04552    0.04660 =
         0.06397    0.00273   -0.00106    0.00917
C3    1    0.247644    0.455206    0.812226    11.00000    0.04847    0.04360 =
         0.04179   -0.00215    0.00580   -0.00488
C4    1    0.114977    0.611342    0.517759    11.00000    0.08561    0.05764 =
         0.12681    0.00668   -0.02967    0.02314
AFIX 137
H4A   2    0.082557    0.588840    0.413768    11.00000   -1.50000
H4B   2    0.162292    0.656813    0.483628    11.00000   -1.50000
H4C   2    0.070224    0.640763    0.596576    11.00000   -1.50000
AFIX   0
PART    1
C5    1    0.291492    0.438540    0.979955    21.00000    0.06028    0.06951 =
         0.04830   -0.00691   -0.00328   -0.00278
AFIX  23
H5A   2    0.297218    0.370891    1.000992    21.00000   -1.20000
H5B   2    0.253336    0.465761    1.074351    21.00000   -1.20000
AFIX   0
C6    1    0.395153    0.487004    0.977614    21.00000    0.10363    0.07893 =
         0.07888   -0.02062   -0.04705    0.00987
AFIX 137
H6A   2    0.388563    0.554560    0.967205    21.00000   -1.50000
H6B   2    0.430692    0.463226    0.878300    21.00000   -1.50000
H6C   2    0.427895    0.472067    1.085942    21.00000   -1.50000
AFIX   0
PART    2
C5A   1    0.323267    0.437778    0.965755   -21.00000    0.03779    0.05959 =
         0.03305    0.00721   -0.00705   -0.02448
AFIX  23
H5A1  2    0.323169    0.371110    0.997696   -21.00000   -1.20000
H5A2  2    0.386025    0.453509    0.921848   -21.00000   -1.20000
AFIX   0
C6A   1    0.303589    0.493463    1.120867   -21.00000    0.25151    0.06493 =
         0.05108   -0.02342   -0.05078    0.04450
AFIX 137
H6A1  2    0.311469    0.559502    1.093401   -21.00000   -1.50000
H6A2  2    0.346570    0.475990    1.214273   -21.00000   -1.50000
H6A3  2    0.239549    0.482188    1.158803   -21.00000   -1.50000
HKLF    4
REM  GS14 in P4/n
REM R1 =  0.0273 for    898 Fo > 4sig(Fo)  and  0.0501 for all   1395 data
REM    103 parameters refined using      0 restraints
END
WGHT      0.0436      0.0000
REM Highest difference peak  0.629,  deepest hole -0.385,  1-sigma level  0.059
Q1    1   0.2500  0.7500  0.3669  10.50000  0.05    0.63
Q2    1   0.2500  0.2500  0.8048  10.25000  0.05    0.29
Q3    1   0.2500  0.2500  0.1995  10.25000  0.05    0.27
Q4    1   0.1925  0.2050  0.3038  11.00000  0.05    0.25
Q5    1   0.0286  0.5956  0.4937  11.00000  0.05    0.21
Q6    1   0.7520  0.2956 -0.0521  11.00000  0.05    0.21
Q7    1   0.1663  0.4222  0.4825  11.00000  0.05    0.20
Q8    1   0.2500  0.2500  0.5166  10.25000  0.05    0.19
Q9    1   0.1956  0.5459  0.6591  11.00000  0.05    0.18
Q10   1   0.3362  0.4764  0.9437  11.00000  0.05    0.18
Q11   1   0.2166  0.3931  0.3198  11.00000  0.05    0.17
Q12   1   0.2021  0.4139  0.6455  11.00000  0.05    0.17
Q13   1   0.1429  0.4262  0.5839  11.00000  0.05    0.17
Q14   1   0.2012  0.4831  0.5706  11.00000  0.05    0.16
Q15   1   0.3532  0.4795  1.0005  11.00000  0.05    0.16
Q16   1   0.3255  0.4641  1.0741  11.00000  0.05    0.15
Q17   1   0.2506  0.3411  0.6810  11.00000  0.05    0.15
Q18   1   0.2039  0.4900  0.8271  11.00000  0.05    0.15
;
data_global
_journal_date_recd_electronic     2011-11-24
_journal_date_accepted     2011-11-28
_journal_name_full     'Acta Crystallographica, Section E'
_journal_year     2011
_journal_volume     67
_journal_issue     12
_journal_page_first     m1906
_journal_page_last     m1906
_journal_paper_category     QM
_journal_paper_doi     10.1107/S1600536811051117
_journal_coeditor_code     HB6533
_publ_contact_author_name     'Do\/l\;ega, Anna'
_publ_contact_author_address
;
Department of Inorganic Chemistry,
Faculty of Chemistry,
Gda\'nsk University of Technology
11/12 G. Narutowicz St., 80233 - PL Gda\'nsk, Poland
;
_publ_contact_author_email     anndoleg@pg.gda.pl
_publ_contact_author_fax     '048 58 3472694'
_publ_contact_author_phone     '048 58 3472983'
_publ_section_title
;
Bromidotetrakis(1<i>H</i>-2-ethyl-5-methylimidazole-\k<i>N</i>^3^)copper(II)
bromide
;
loop_
    _publ_author_name
    _publ_author_footnote
    _publ_author_address
    'Sylwia Godlewska' .
;
Department of Inorganic Chemistry,
Faculty of Chemistry,
Gda\'nsk University of Technology
11/12 G. Narutowicz St., 80233 PL Gda\'nsk, Poland
;
    'Baranowska, Katarzyna' .
;
Department of Inorganic Chemistry,
Faculty of Chemistry,
Gda\'nsk University of Technology
11/12 G. Narutowicz St., 80233 PL Gda\'nsk, Poland
;
    'Joanna Socha' .
;
Department of Inorganic Chemistry,
Faculty of Chemistry,
Gda\'nsk University of Technology
11/12 G. Narutowicz St., 80233 PL Gda\'nsk, Poland
;
    'Do\/l\;ega, Anna' .
;
Department of Inorganic Chemistry,
Faculty of Chemistry,
Gda\'nsk University of Technology
11/12 G. Narutowicz St., 80233 PL Gda\'nsk, Poland
;
