# Supplementary material for: Bromidotetra­kis­(1H-2-ethyl-5-methyl­imidazole-κN 3)copper(II) bromide
Source: Acta Crystallogr Sect E Struct Rep Online. 2011 Nov 30;67(Pt 12):m1906. doi: 10.1107/S1600536811051117 (PMC3238785; doi:10.1107/S1600536811051117)
Supplement: Supplementary file 2 [file e-67-m1906-Isup2.hkl]

#
# h,k,l, Fc-squared, Fo-squared, sigma(Fo-squared) and status flag
#
data_I
_shelx_title ' GS14 in P4/n'
_shelx_refln_list_code          4
_shelx_F_calc_maximum      205.30
_exptl_crystal_F_000       678.00
_reflns_d_resolution_high  0.8255
 
loop_
 _symmetry_equiv_pos_as_xyz
 'x, y, z'
 '-x+1/2, -y+1/2, z'
 '-y+1/2, x, z'
 'y, -x+1/2, z'
 '-x, -y, -z'
 'x-1/2, y-1/2, -z'
 'y-1/2, -x, -z'
 '-y, x-1/2, -z'
 
_cell_length_a    14.0961
_cell_length_b    14.0961
_cell_length_c     7.5236
_cell_angle_alpha  90.000
_cell_angle_beta   90.000
_cell_angle_gamma  90.000
 
_shelx_F_squared_multiplier     1.000
 
loop_
 _refln_index_h
 _refln_index_k
 _refln_index_l
 _refln_F_squared_calc
 _refln_F_squared_meas
 _refln_F_squared_sigma
 _refln_observed_status
   0   2   0    26408.65    22445.19   1382.04 o
   2   2   0     1609.60     1802.09     10.06 o
  -1   3   0     6050.74     6210.54     22.40 o
   1   3   0      246.16      241.54      5.16 o
   3   3   0      600.71      701.68      5.25 o
  -2   4   0    20558.38    20848.75     40.36 o
   0   4   0    28922.71    29263.98     48.51 o
   2   4   0    28304.03    28782.02    117.05 o
   4   4   0    19109.41    19428.46     46.79 o
  -3   5   0      283.16      238.54      5.53 o
  -1   5   0    11486.32    12785.57     50.31 o
   1   5   0      519.73      434.85     15.97 o
   3   5   0     1074.98     1025.83     10.47 o
   5   5   0     1147.07     1059.96     10.14 o
  -4   6   0    20747.99    21916.09     59.83 o
  -2   6   0    25014.68    26692.38    192.71 o
   0   6   0    23209.72    23293.44     51.90 o
   2   6   0    15780.88    15720.97    129.30 o
   4   6   0     7012.31     6549.25     32.49 o
   6   6   0     9850.39     9917.20     61.81 o
  -5   7   0      618.95      537.05     10.23 o
  -3   7   0     2450.47     2452.51     17.70 o
  -1   7   0     1398.62     1324.33     17.02 o
   1   7   0     1517.04     1578.77     19.26 o
   3   7   0     2206.69     2229.77     23.56 o
   5   7   0     1352.53     1317.45     14.00 o
   7   7   0        2.16        8.79     12.08 o
  -6   8   0     4191.13     4230.76     42.23 o
  -4   8   0     5698.98     5319.81     28.86 o
  -2   8   0     6176.00     5982.15     36.15 o
   0   8   0    10093.21     9864.90     44.19 o
   2   8   0    11803.87    11768.27     28.27 o
   4   8   0     7991.86     8078.69     47.85 o
   6   8   0    11672.96    12184.56     54.35 o
   8   8   0     6217.50     6588.81     74.51 o
  -7   9   0      238.69      246.80     10.76 o
  -5   9   0      622.08      639.09     15.77 o
  -3   9   0      771.25      790.81     19.45 o
  -1   9   0      290.51      259.41     12.40 o
   1   9   0      194.16      205.77     14.38 o
   3   9   0       39.36       53.30      8.91 o
   5   9   0     1847.72     1895.97     77.30 o
   7   9   0      695.37      759.56     25.42 o
   9   9   0      209.58      218.07     16.95 o
  -8  10   0     1963.26     1958.02     32.16 o
  -6  10   0     2173.22     2224.29     27.84 o
  -4  10   0     7626.93     7911.83     45.64 o
  -2  10   0     9848.09    10195.68     71.17 o
   0  10   0     7450.23     7592.14     56.35 o
   2  10   0     5501.31     5549.91     35.54 o
   4  10   0     5474.05     5408.39     47.06 o
   6  10   0     4509.14     4605.31     44.78 o
   8  10   0     2310.20     2478.85     79.35 o
  10  10   0     2218.16     2580.77     62.91 o
  -9  11   0      174.53      228.53     28.24 o
  -7  11   0        0.51       -1.81     21.23 o
  -5  11   0        2.18       16.02     15.57 o
  -3  11   0        1.03        0.75     13.55 o
  -1  11   0      911.80      944.67     18.47 o
   1  11   0      481.58      471.61     14.14 o
   3  11   0       97.53      123.76     22.59 o
   5  11   0      269.18      299.20     27.37 o
   7  11   0       37.13       43.89     22.51 o
   9  11   0        4.01        4.66     23.19 o
  11  11   0      121.52      174.22     37.94 o
 -10  12   0     1558.87     1613.67     51.37 o
  -8  12   0     1828.48     2019.23     43.80 o
  -6  12   0     2315.25     2405.97     32.63 o
  -4  12   0     2731.69     2911.69     37.98 o
  -2  12   0     1756.41     1706.88     37.96 o
   0  12   0     2320.02     2425.28     25.15 o
   2  12   0     1866.39     1909.68     35.21 o
   4  12   0     2930.25     3156.05     44.32 o
   6  12   0     1822.80     1854.92     42.00 o
   8  12   0      573.00      530.45     55.27 o
  10  12   0      950.93     1092.24     60.13 o
  12  12   0      676.20      780.87     58.98 o
 -11  13   0       57.46       72.86     51.00 o
  -9  13   0      146.36      137.02     29.45 o
  -7  13   0       88.00       85.54     27.06 o
  -5  13   0      653.22      631.30     20.72 o
  -3  13   0      149.25      148.66     16.40 o
  -1  13   0      404.09      432.15     25.93 o
   1  13   0       29.94       12.59     26.10 o
   3  13   0        1.80        4.03     23.69 o
   5  13   0      197.76      206.94     28.78 o
   7  13   0        1.49        2.61     26.38 o
   9  13   0        6.40       10.03     23.89 o
  11  13   0        0.17       48.79     52.01 o
  -8  14   0      855.02      958.78     34.19 o
  -6  14   0     1349.18     1405.49     36.75 o
  -4  14   0     1827.54     2005.59     35.11 o
  -2  14   0     2878.26     2984.42    105.78 o
   0  14   0     2866.51     2954.29    161.45 o
   2  14   0     1752.64     1765.98     39.39 o
   4  14   0     2257.94     2488.75     46.85 o
   6  14   0     1795.06     1916.05     41.17 o
   8  14   0      834.99      821.48     67.95 o
  -7  15   0       24.56       28.64     27.50 o
  -5  15   0       77.21       93.64     47.79 o
  -3  15   0       13.17        8.39     24.73 o
  -1  15   0      132.29      121.77     28.56 o
   1  15   0       51.72       44.05     31.62 o
   3  15   0      277.82      282.48     41.14 o
   5  15   0      379.02      424.26     33.73 o
   7  15   0        0.08        0.86     33.61 o
  -4  16   0      555.42      564.85     50.89 o
  -2  16   0     1086.80     1162.21     35.29 o
   0  16   0      626.02      673.49     61.22 o
   2  16   0      808.28      821.91     36.95 o
   4  16   0      855.50      830.34     40.00 o
  -1  17   0       18.59       36.65     31.35 o
   1  17   0        6.92      -14.93     29.88 o
   0   0   1       84.60       65.29      7.49 o
   0   1   1     7751.18     7712.47     50.18 o
   1   1   1     7299.65     8024.72     13.25 o
  -1   2   1      108.06      106.43      3.01 o
   0   2   1       66.69       80.06      2.51 o
   1   2   1     7194.31     7611.84     27.78 o
   2   2   1        3.86        5.44      3.00 o
  -2   3   1     1066.64     1116.70      6.50 o
  -1   3   1    42146.55    40821.06    581.02 o
   0   3   1      494.00      439.39      3.97 o
   1   3   1     3176.11     3288.46     39.48 o
   2   3   1     3786.04     4216.74     37.92 o
   3   3   1     5760.10     5692.72     29.17 o
  -3   4   1     2286.93     2350.17     15.86 o
  -2   4   1     1520.00     1461.57     10.41 o
  -1   4   1     1495.32     1592.56      7.03 o
   0   4   1     5732.59     6323.76     48.92 o
   1   4   1     1188.30     1244.80      6.27 o
   2   4   1     1623.86     1928.59     11.39 o
   3   4   1       16.67       15.81      6.60 o
   4   4   1        4.36        8.37      3.34 o
  -4   5   1        9.92        6.65      4.80 o
  -3   5   1     5697.02     5445.44     17.95 o
  -2   5   1      233.17      258.59      4.39 o
  -1   5   1     8316.28     8499.07     43.94 o
   0   5   1       15.25       10.87      3.08 o
   1   5   1     4550.50     4411.84     26.17 o
   2   5   1      549.62      581.84      5.90 o
   3   5   1     4839.39     4883.51     26.05 o
   4   5   1      315.78      341.40      9.45 o
   5   5   1     3020.42     2965.67     15.72 o
  -5   6   1      380.54      414.07      5.78 o
  -4   6   1     1704.72     1699.39     13.81 o
  -3   6   1      104.59      118.53      5.61 o
  -2   6   1      112.58      118.69      4.08 o
  -1   6   1     1816.78     1914.24     13.59 o
   0   6   1      262.21      283.20      4.88 o
   1   6   1      248.88      240.22      5.06 o
   2   6   1        5.60       11.11      3.87 o
   3   6   1      153.29      162.95      7.79 o
   4   6   1      431.77      386.55     10.40 o
   5   6   1       12.91       10.09      9.15 o
   6   6   1        3.66        4.26      4.46 o
  -6   7   1      220.03      239.04      7.30 o
  -5   7   1     2444.24     2418.34     18.67 o
  -4   7   1       16.05        8.43      6.07 o
  -3   7   1     6548.05     6358.76     28.60 o
  -2   7   1      247.68      257.42      4.39 o
  -1   7   1     5591.84     5466.70     21.40 o
   0   7   1      428.27      439.78      7.37 o
   1   7   1     6358.82     6536.23     38.81 o
   2   7   1       65.09       56.18      4.14 o
   3   7   1     7560.70     7634.44     36.69 o
   4   7   1        5.96       16.25      8.18 o
   5   7   1     5038.91     5027.94     28.96 o
   6   7   1       96.98       78.48     11.58 o
   7   7   1     2183.47     2081.70     20.94 o
  -7   8   1       76.58       80.69      6.70 o
  -6   8   1        1.97        1.66      6.97 o
  -5   8   1      117.89      104.73      7.05 o
  -4   8   1      408.53      397.69      8.14 o
  -3   8   1      372.86      377.56      7.61 o
  -2   8   1        2.34        9.76      3.35 o
  -1   8   1        1.75        2.33      2.15 o
   0   8   1       11.69        3.87      7.70 o
   1   8   1       85.09       90.50      4.93 o
   2   8   1        8.13       10.18      2.90 o
   3   8   1        9.57        4.42      7.79 o
   4   8   1       22.82       19.25      8.96 o
   5   8   1      621.50      659.92     12.79 o
   6   8   1        2.42        0.21     11.88 o
   7   8   1       20.40        8.92     12.57 o
   8   8   1        1.81        1.39     12.39 o
  -8   9   1       22.20       16.31     12.25 o
  -7   9   1     1429.73     1367.72     20.05 o
  -6   9   1       11.18        7.05      7.59 o
  -5   9   1     3138.79     3232.34     15.96 o
  -4   9   1       22.31       27.18      6.75 o
  -3   9   1     3872.19     3924.32     35.53 o
  -2   9   1        9.81       10.81      2.68 o
  -1   9   1     1765.17     1571.83     22.58 o
   0   9   1       84.13      105.19      8.94 o
   1   9   1     2786.87     2608.23     15.98 o
   2   9   1      134.02      138.44      5.50 o
   3   9   1     1848.87     1732.54     15.49 o
   4   9   1        1.42        3.60      9.28 o
   5   9   1     2294.99     2306.49     18.60 o
   6   9   1      197.02      205.89     13.84 o
   7   9   1     2276.73     2392.78     27.92 o
   8   9   1       18.21       17.75     13.89 o
   9   9   1      770.11      756.23     18.28 o
  -9  10   1       19.80       19.70     14.04 o
  -8  10   1      338.22      314.46     25.37 o
  -7  10   1       60.48       44.97     10.38 o
  -6  10   1      294.17      252.25      9.24 o
  -5  10   1       13.39       16.77      7.19 o
  -4  10   1        3.46       -1.49      6.59 o
  -3  10   1       31.87       31.54      5.20 o
  -2  10   1      127.01      142.31      9.70 o
  -1  10   1      378.83      419.06     10.80 o
   0  10   1       39.77       37.09      8.70 o
   1  10   1        1.20       -0.93      8.07 o
   2  10   1      529.13      472.64     16.19 o
   3  10   1       37.18       28.29     15.80 o
   4  10   1      226.64      241.97     16.46 o
   5  10   1      124.42      126.68     15.83 o
   6  10   1      166.31      149.29     13.67 o
   7  10   1        2.26       -1.61     13.80 o
   8  10   1       17.01        0.20     14.16 o
   9  10   1       10.73        0.56     14.86 o
  10  10   1        5.16      -10.77     17.87 o
 -10  11   1       38.39       46.42     26.44 o
  -9  11   1     1019.17     1002.80     25.38 o
  -8  11   1        0.18      -10.26     20.41 o
  -7  11   1     1134.34     1111.99     19.52 o
  -6  11   1      125.80      112.08     13.75 o
  -5  11   1      613.79      539.45     12.98 o
  -4  11   1       23.66       17.97     10.68 o
  -3  11   1     1031.13     1010.44     14.00 o
  -2  11   1        4.16        6.75      9.94 o
  -1  11   1     2006.11     2022.31     28.14 o
   0  11   1       18.69       19.31      8.83 o
   1  11   1     2759.65     2863.87     36.97 o
   2  11   1        8.14       10.10     15.61 o
   3  11   1      857.03      794.17     20.17 o
   4  11   1       13.43       12.32     16.52 o
   5  11   1     1190.56     1178.66     22.65 o
   6  11   1       11.70        8.86     20.33 o
   7  11   1     1301.19     1347.02     42.05 o
   8  11   1       21.42       13.25     19.42 o
   9  11   1      343.57      320.22     21.31 o
  10  11   1       12.19        4.02     17.90 o
  11  11   1      601.06      663.34     49.19 o
 -11  12   1       48.34       44.30     29.24 o
 -10  12   1        1.87      -15.50     27.94 o
  -9  12   1       85.99       89.21     20.50 o
  -8  12   1        3.13       -2.62     20.45 o
  -7  12   1        1.33        3.39     19.86 o
  -6  12   1       32.12        9.40     14.76 o
  -5  12   1       20.76       15.72     10.86 o
  -4  12   1        8.88       -1.43     11.24 o
  -3  12   1      140.01      119.96     11.68 o
  -2  12   1      262.82      216.21     11.70 o
  -1  12   1       26.50       29.36     12.56 o
   0  12   1       35.47       24.75     12.50 o
   1  12   1      221.39      186.53     13.39 o
   2  12   1       32.72       14.17     17.15 o
   3  12   1       82.84       68.79     16.56 o
   4  12   1       29.25       33.08     16.49 o
   5  12   1       13.27        9.08     17.20 o
   6  12   1        1.32      -19.41     22.96 o
   7  12   1       82.14       74.00     21.71 o
   8  12   1      238.53      233.85     24.98 o
   9  12   1        8.77       -4.30     24.30 o
  10  12   1       25.34        7.14     20.97 o
  11  12   1        3.45        4.31     34.67 o
  12  12   1       15.11       -0.45     29.93 o
 -10  13   1       28.64        9.73     29.22 o
  -9  13   1      365.45      422.70     25.50 o
  -8  13   1       43.46       43.54     22.53 o
  -7  13   1      605.20      631.67     25.09 o
  -6  13   1       43.49       29.35     15.45 o
  -5  13   1      920.16      942.76     18.82 o
  -4  13   1       96.99       96.77     12.25 o
  -3  13   1     1220.44     1197.95     27.31 o
  -2  13   1       52.11       39.49     13.94 o
  -1  13   1     1084.56     1050.15     30.85 o
   0  13   1        0.79       -0.40     16.15 o
   1  13   1      779.68      759.65     23.72 o
   2  13   1       65.20       72.92     18.43 o
   3  13   1     1177.52     1187.60     25.60 o
   4  13   1        0.46       -1.39     18.77 o
   5  13   1      987.34      987.97     27.67 o
   6  13   1        0.19        4.38     22.91 o
   7  13   1      645.70      656.02     26.36 o
   8  13   1       56.56       44.37     21.36 o
   9  13   1      307.34      284.23     21.94 o
  10  13   1        1.45       -6.84     28.77 o
  -9  14   1       15.72        0.09     22.97 o
  -8  14   1       17.39        7.68     23.27 o
  -7  14   1       10.17        6.71     22.89 o
  -6  14   1       17.44       16.31     16.69 o
  -5  14   1       95.75       79.07     17.69 o
  -4  14   1       28.09       14.57     14.67 o
  -3  14   1       47.15       44.52     14.72 o
  -2  14   1        2.55      -11.02     17.27 o
  -1  14   1      255.20      233.42     20.49 o
   0  14   1        1.79       -1.31     19.82 o
   1  14   1       43.46       48.48     20.16 o
   2  14   1       70.61       38.72     19.85 o
   3  14   1       54.33       53.25     19.98 o
   4  14   1      114.97      104.14     20.77 o
   5  14   1      178.42      181.35     23.21 o
   6  14   1       13.75        3.86     26.23 o
   7  14   1        0.81      -15.67     22.65 o
   8  14   1       45.40       11.76     24.57 o
   9  14   1       24.56       38.71     24.31 o
  -7  15   1      275.14      228.33     31.15 o
  -6  15   1        0.01       -2.19     25.36 o
  -5  15   1      426.13      446.35     50.49 o
  -4  15   1        0.49       10.01     25.87 o
  -3  15   1      514.80      487.03     22.73 o
  -2  15   1       37.67       34.30     18.47 o
  -1  15   1      662.24      630.55     33.14 o
   0  15   1        5.67       12.67     20.52 o
   1  15   1      301.53      286.80     23.34 o
   2  15   1       47.33       34.57     20.03 o
   3  15   1      600.44      542.37     30.92 o
   4  15   1      115.71      100.75     24.65 o
   5  15   1      326.86      294.56     26.22 o
   6  15   1       49.16       27.58     22.53 o
   7  15   1      165.73      128.00     29.49 o
  -5  16   1       18.81       27.80     51.28 o
  -4  16   1       52.61        6.81     49.51 o
  -3  16   1        0.05       -3.23     26.91 o
  -2  16   1        1.07      -11.63     22.72 o
  -1  16   1        0.33       -8.70     24.60 o
   0  16   1       66.19       58.60     22.38 o
   1  16   1        4.72       -5.86     22.90 o
   2  16   1       20.02       14.65     26.34 o
   3  16   1        0.05        0.70     22.15 o
   4  16   1        6.45       -3.94     24.11 o
   5  16   1       38.47       25.24     25.00 o
   0   0   2      378.74      380.21     19.00 o
   0   1   2      701.58      781.81     10.32 o
   1   1   2    17311.47    17301.85     39.16 o
  -1   2   2      472.50      481.09      8.78 o
   0   2   2     2239.44     2410.33     50.97 o
   1   2   2      713.97      779.82      9.35 o
   2   2   2      324.99      362.76     10.61 o
  -2   3   2      339.13      334.26      8.84 o
  -1   3   2    20797.23    20966.32    107.36 o
   0   3   2       22.48       23.18      4.95 o
   1   3   2     8015.74     8097.44     41.97 o
   2   3   2      449.47      460.16      8.89 o
   3   3   2    13444.83    13538.68     45.46 o
  -3   4   2       36.52       34.48      7.98 o
  -2   4   2      127.12      149.40      7.90 o
  -1   4   2      464.03      476.17      8.99 o
   0   4   2     4839.88     5137.16     31.06 o
   1   4   2      257.18      239.47      6.36 o
   2   4   2      244.94      268.50      6.00 o
   3   4   2      139.17      153.80      5.34 o
   4   4   2        4.88        0.33      5.75 o
  -4   5   2      290.84      348.16      8.82 o
  -3   5   2     5810.76     5736.27     40.15 o
  -2   5   2      816.28      775.55     10.61 o
  -1   5   2     8471.21     8396.88     62.91 o
   0   5   2      643.89      692.89      8.03 o
   1   5   2     3902.74     3944.24     33.44 o
   2   5   2       10.65       13.09      3.88 o
   3   5   2     5603.94     5446.99     30.99 o
   4   5   2      266.65      285.47      8.43 o
   5   5   2     8419.72     8644.93     62.06 o
  -5   6   2        1.86        4.72      5.83 o
  -4   6   2      641.33      644.22      9.54 o
  -3   6   2      200.82      198.11      7.71 o
  -2   6   2      129.49      122.81      7.30 o
  -1   6   2        1.66        0.24      6.06 o
   0   6   2      724.75      727.55      8.36 o
   1   6   2        6.89        3.28      4.06 o
   2   6   2      201.73      213.09      6.76 o
   3   6   2       30.36       40.07      9.57 o
   4   6   2        0.66        1.03      9.86 o
   5   6   2       41.28       31.00     11.09 o
   6   6   2      326.80      317.74      5.78 o
  -6   7   2       12.40        4.55      5.57 o
  -5   7   2     4192.35     4213.88     30.62 o
  -4   7   2      168.12      165.60      7.97 o
  -3   7   2     3089.47     3033.52     31.56 o
  -2   7   2     1005.67     1052.71     23.24 o
  -1   7   2    18559.99    18756.95     84.12 o
   0   7   2       16.94       34.76      6.19 o
   1   7   2     6785.19     6763.47     31.91 o
   2   7   2      538.27      611.98      9.30 o
   3   7   2     4599.92     4343.24     84.12 o
   4   7   2      115.94      124.19     10.92 o
   5   7   2     7388.36     7428.69     46.23 o
   6   7   2       73.21       71.85     12.47 o
   7   7   2     3423.68     3261.95     41.01 o
  -7   8   2       85.16       83.62     12.30 o
  -6   8   2      162.06      149.31      9.82 o
  -5   8   2       21.41        6.07      7.91 o
  -4   8   2        3.13       11.71      7.64 o
  -3   8   2      237.37      216.23      8.69 o
  -2   8   2      131.69      109.19      7.87 o
  -1   8   2        0.55        1.79      6.01 o
   0   8   2      156.89      154.72      6.48 o
   1   8   2      371.87      336.66      6.53 o
   2   8   2        9.41        6.88      9.29 o
   3   8   2       94.06       98.29     10.07 o
   4   8   2      391.45      379.74     12.64 o
   5   8   2      302.78      320.86     13.19 o
   6   8   2      231.82      228.21     13.11 o
   7   8   2      146.68      140.29     13.80 o
   8   8   2       99.02      105.02     16.26 o
  -8   9   2       16.27       14.36     13.64 o
  -7   9   2     1683.31     1680.89     19.08 o
  -6   9   2        6.11       10.22      7.91 o
  -5   9   2     3448.32     3492.76     19.73 o
  -4   9   2       77.99       68.07      8.28 o
  -3   9   2     2062.63     1968.61     15.52 o
  -2   9   2       33.32       33.69      6.70 o
  -1   9   2     6959.79     7144.20     24.37 o
   0   9   2       35.88       23.39      5.68 o
   1   9   2     2416.44     2322.08     20.08 o
   2   9   2       33.27       24.75      7.98 o
   3   9   2     3165.63     3053.45     21.14 o
   4   9   2       18.45       12.35     11.25 o
   5   9   2     3490.33     3600.49     39.87 o
   6   9   2       41.61       44.26     13.83 o
   7   9   2     1282.28     1213.07     19.54 o
   8   9   2      143.84      138.98     15.69 o
   9   9   2     1980.00     2097.81     28.78 o
  -9  10   2        2.83       13.37     15.04 o
  -8  10   2      121.95      133.26     14.63 o
  -7  10   2       27.92       18.85     12.22 o
  -6  10   2       50.57       38.57     11.01 o
  -5  10   2      116.24      105.38      8.81 o
  -4  10   2        3.92       10.64      8.64 o
  -3  10   2      120.02      109.00      7.95 o
  -2  10   2       15.36        9.39      6.71 o
  -1  10   2       22.77       18.65      6.33 o
   0  10   2       86.04       69.44      6.07 o
   1  10   2        5.02        5.22      7.81 o
   2  10   2        0.03       -3.04      8.80 o
   3  10   2      214.45      252.46     19.65 o
   4  10   2       12.15       20.17     20.01 o
   5  10   2       20.15       38.08     12.01 o
   6  10   2       97.82       92.21     13.52 o
   7  10   2       88.87       62.39     14.36 o
   8  10   2        0.07        0.04     15.90 o
   9  10   2        4.14        4.58     17.39 o
  10  10   2        0.13        3.45     16.43 o
 -10  11   2      120.08      107.91     29.39 o
  -9  11   2      938.02     1017.65     27.02 o
  -8  11   2       31.74       17.38     20.98 o
  -7  11   2      642.44      656.96     19.19 o
  -6  11   2       29.81       15.74     15.31 o
  -5  11   2     1891.04     1909.39     23.02 o
  -4  11   2        8.86        6.05     11.66 o
  -3  11   2     1539.10     1536.63     18.11 o
  -2  11   2       12.60       10.41     11.01 o
  -1  11   2     1954.47     1960.43     22.39 o
   0  11   2       60.00       67.08     16.74 o
   1  11   2     1185.68     1207.28     25.02 o
   2  11   2        7.85        2.96     19.31 o
   3  11   2     2014.52     2026.87     30.18 o
   4  11   2        6.62       13.80     20.33 o
   5  11   2     3161.50     3293.51     50.07 o
   6  11   2        0.10       -6.28     18.61 o
   7  11   2      945.18      927.72     25.17 o
   8  11   2       18.53        4.81     20.08 o
   9  11   2     1291.59     1362.53     45.38 o
  10  11   2        4.86       -2.00     18.29 o
  11  11   2      511.06      541.95     32.40 o
 -11  12   2       59.82       31.89     32.82 o
 -10  12   2        3.73       -1.51     28.88 o
  -9  12   2       59.45       65.58     18.70 o
  -8  12   2       14.80       22.83     20.24 o
  -7  12   2      120.60      110.95     16.69 o
  -6  12   2       51.32       37.05     16.59 o
  -5  12   2        9.34        9.18     14.55 o
  -4  12   2       17.26        6.12     12.06 o
  -3  12   2       32.31       28.09     11.93 o
  -2  12   2       12.83       16.38     14.45 o
  -1  12   2        0.93       -6.19     15.00 o
   0  12   2       78.55       52.75     19.22 o
   1  12   2       14.97        9.66     20.81 o
   2  12   2       55.82       38.48     21.37 o
   3  12   2      153.46      145.95     23.62 o
   4  12   2       36.68       27.26     20.15 o
   5  12   2       32.29       28.88     23.47 o
   6  12   2        0.06       -4.97     22.29 o
   7  12   2       20.60       16.18     21.54 o
   8  12   2        1.41       -7.76     21.65 o
   9  12   2       36.66       60.46     23.34 o
  10  12   2        5.69      -12.49     28.02 o
  11  12   2       24.55       10.38     29.81 o
 -10  13   2        3.88       21.71     26.82 o
  -9  13   2      773.06      808.75     27.08 o
  -8  13   2       41.13       48.34     21.01 o
  -7  13   2      583.07      575.66     21.84 o
  -6  13   2       26.38       26.62     16.51 o
  -5  13   2     1318.18     1539.77     34.24 o
  -4  13   2      121.51      123.48     15.79 o
  -3  13   2     1568.76     1591.19     40.22 o
  -2  13   2       67.42       72.27     15.17 o
  -1  13   2     1602.18     1559.01     31.07 o
   0  13   2       17.23       36.76     15.74 o
   1  13   2     1511.46     1533.32     31.92 o
   2  13   2        0.25        2.27     20.60 o
   3  13   2      908.09      953.83     28.75 o
   4  13   2       50.02       66.07     23.16 o
   5  13   2      893.40      921.75     30.14 o
   6  13   2       92.18       78.79     22.00 o
   7  13   2      214.76      210.48     26.10 o
   8  13   2        0.10        6.04     24.12 o
   9  13   2      267.36      261.74     23.94 o
  10  13   2       13.48        2.48     34.29 o
  -9  14   2        0.05       -0.71     23.01 o
  -8  14   2        1.30       -8.73     19.62 o
  -7  14   2        5.67        6.09     27.94 o
  -6  14   2        0.38        6.02     27.61 o
  -5  14   2        6.31       22.11     19.93 o
  -4  14   2       51.68       43.25     18.61 o
  -3  14   2       36.49       29.63     17.98 o
  -2  14   2      117.25      121.95     16.04 o
  -1  14   2       79.81       46.41     19.75 o
   0  14   2        7.85       40.36     24.41 o
   1  14   2       13.44        6.55     23.24 o
   2  14   2      134.73      147.30     21.02 o
   3  14   2       17.47        8.98     25.32 o
   4  14   2       54.09       54.96     23.36 o
   5  14   2        0.01        2.92     23.23 o
   6  14   2        0.12      -10.39     26.76 o
   7  14   2        4.75       -1.35     22.60 o
   8  14   2        3.81       -4.42     27.29 o
   9  14   2        5.70       -6.44     23.93 o
  -7  15   2      275.05      313.69     30.74 o
  -6  15   2        0.37       10.69     30.23 o
  -5  15   2      480.04      503.87     38.86 o
  -4  15   2        0.45       -4.61     23.05 o
  -3  15   2      534.42      553.37     33.32 o
  -2  15   2       31.41       27.25     23.24 o
  -1  15   2      652.14      689.86     35.46 o
   0  15   2        0.12        7.87     23.16 o
   1  15   2      775.26      802.82     27.21 o
   2  15   2       17.76       19.66     22.49 o
   3  15   2      528.55      565.76     30.41 o
   4  15   2       10.41       36.06     25.48 o
   5  15   2      863.61      887.91     31.83 o
   6  15   2        3.15        9.87     27.03 o
   7  15   2      572.38      620.51     34.03 o
  -4  16   2        0.21       -5.38     26.62 o
  -3  16   2       12.03       22.01     28.63 o
  -2  16   2        5.49      -26.74     33.33 o
  -1  16   2       19.36       14.85     24.86 o
   0  16   2       32.12       28.12     21.36 o
   1  16   2        0.65        6.77     22.13 o
   2  16   2       15.31       -6.70     25.13 o
   3  16   2       56.09       31.18     25.49 o
   4  16   2        1.27       -3.06     24.62 o
   0   0   3    18331.26    18726.70     94.86 o
   0   1   3       74.85       69.10     13.11 o
   1   1   3     5164.53     5118.89     36.71 o
  -1   2   3      512.46      532.12     13.69 o
   0   2   3    16436.00    16811.05    116.59 o
   1   2   3       71.77       50.09     11.16 o
   2   2   3    18196.60    18032.03     85.54 o
  -2   3   3      703.14      704.80     14.36 o
  -1   3   3      346.76      335.74     11.14 o
   0   3   3      417.66      505.19     14.91 o
   1   3   3     1640.31     1545.76     18.79 o
   2   3   3      390.61      404.48     13.83 o
   3   3   3      881.40      858.12     15.75 o
  -3   4   3       59.13       74.26     11.66 o
  -2   4   3     9506.54     9305.21    185.13 o
  -1   4   3      137.56      151.37      9.42 o
   0   4   3    11704.82    11271.18     36.69 o
   1   4   3       82.18      101.88     11.14 o
   2   4   3    12770.06    12896.40     60.72 o
   3   4   3      163.00      175.90     12.44 o
   4   4   3     3269.51     2997.46     29.49 o
  -4   5   3       21.48       28.56     12.47 o
  -3   5   3      715.31      671.31     13.97 o
  -2   5   3     1381.81     1412.11     16.57 o
  -1   5   3      758.77      708.14     17.66 o
   0   5   3        3.51       -6.01      8.34 o
   1   5   3      695.14      720.87     13.85 o
   2   5   3     1269.31     1381.50     18.74 o
   3   5   3      643.15      497.20     14.94 o
   4   5   3      303.81      277.29     19.87 o
   5   5   3      598.00      510.72     16.11 o
  -5   6   3       12.51       15.79      8.83 o
  -4   6   3     9301.85     9319.83    106.82 o
  -3   6   3      287.81      280.93     10.22 o
  -2   6   3    14900.23    15455.27     56.41 o
  -1   6   3      112.74       96.02      9.42 o
   0   6   3     8457.74     8062.04     65.88 o
   1   6   3      500.09      518.57     15.18 o
   2   6   3     8949.30     8981.09     41.96 o
   3   6   3      390.94      401.47      8.34 o
   4   6   3     6611.26     6414.73     55.56 o
   5   6   3       31.52       26.14      6.10 o
   6   6   3     5421.87     5368.32     23.59 o
  -6   7   3       67.97       77.47      7.88 o
  -5   7   3      485.55      464.75     12.33 o
  -4   7   3        2.63        8.01      9.33 o
  -3   7   3     1977.91     1995.25     20.43 o
  -2   7   3       63.57       55.13      9.08 o
  -1   7   3     2103.44     2111.85     18.60 o
   0   7   3      171.00      185.41      8.61 o
   1   7   3     1899.59     1871.02     13.72 o
   2   7   3      121.17      106.18     11.77 o
   3   7   3      339.02      285.35      8.54 o
   4   7   3        7.08        3.22      2.65 o
   5   7   3      549.68      543.24     15.48 o
   6   7   3      109.62      119.48     14.18 o
   7   7   3      867.50      820.42     17.79 o
  -7   8   3      349.88      372.26     16.32 o
  -6   8   3     3651.32     3638.11     26.25 o
  -5   8   3       50.91       56.70      9.27 o
  -4   8   3     4862.91     4847.67     67.79 o
  -3   8   3      521.85      538.63     11.72 o
  -2   8   3     7642.52     7458.58     26.96 o
  -1   8   3      383.75      367.74      9.93 o
   0   8   3     5521.30     5422.57     27.15 o
   1   8   3      305.60      319.64      9.11 o
   2   8   3     6816.66     6655.16     30.77 o
   3   8   3        1.17        7.06     12.56 o
   4   8   3     7199.26     7204.65    121.94 o
   5   8   3        2.93       10.83     13.59 o
   6   8   3     4305.55     4238.83     38.26 o
   7   8   3       68.80       86.99     13.78 o
   8   8   3     3170.86     3217.71     27.78 o
  -8   9   3       29.19       28.13     15.57 o
  -7   9   3      180.78      194.13     16.05 o
  -6   9   3      140.97      108.36     11.74 o
  -5   9   3       56.24       53.40      9.35 o
  -4   9   3      113.42       90.08     10.01 o
  -3   9   3      508.44      455.90     15.55 o
  -2   9   3        8.66       14.04      8.13 o
  -1   9   3      167.19      168.62      8.60 o
   0   9   3        6.06        2.78      7.81 o
   1   9   3      307.37      281.75      8.49 o
   2   9   3       75.28       50.36     10.14 o
   3   9   3      408.10      366.30     14.91 o
   4   9   3      114.19      116.93     14.27 o
   5   9   3      618.18      621.08     16.69 o
   6   9   3        7.69       47.42     27.34 o
   7   9   3      564.79      554.01     22.05 o
   8   9   3      168.86      160.23     15.86 o
   9   9   3       60.73       60.29     16.15 o
  -9  10   3        7.10       13.03     16.95 o
  -8  10   3     1509.74     1581.61     23.51 o
  -7  10   3        0.33        5.64     13.38 o
  -6  10   3     1361.68     1324.90     26.43 o
  -5  10   3       36.06       15.90      9.17 o
  -4  10   3     1481.40     1450.97     45.75 o
  -3  10   3      222.90      219.88     10.42 o
  -2  10   3     3989.88     4027.30     21.29 o
  -1  10   3        1.88        3.83      9.37 o
   0  10   3     2679.38     2639.85     24.39 o
   1  10   3      175.26      188.35     10.33 o
   2  10   3     2568.39     2522.65     28.41 o
   3  10   3        1.75       -1.71     10.90 o
   4  10   3     3049.50     3077.40     41.17 o
   5  10   3       45.01       24.36     13.77 o
   6  10   3     2328.24     2364.87     25.56 o
   7  10   3      124.51      132.93     15.76 o
   8  10   3     1643.95     1695.55     61.29 o
   9  10   3        1.17        7.48     22.55 o
  10  10   3      742.94      751.56     28.62 o
 -10  11   3       72.47       87.13     33.49 o
  -9  11   3       63.37       86.45     22.57 o
  -8  11   3        1.90       -1.17     21.75 o
  -7  11   3      156.82      173.41     17.80 o
  -6  11   3       36.41       29.44     16.70 o
  -5  11   3       29.27       26.82     14.97 o
  -4  11   3       39.84       34.60     11.90 o
  -3  11   3      636.22      641.38     34.18 o
  -2  11   3        0.79        8.58     18.76 o
  -1  11   3       93.97       90.60     17.60 o
   0  11   3      422.19      362.54     20.11 o
   1  11   3       17.42       27.92     20.45 o
   2  11   3       20.65       15.44     22.04 o
   3  11   3      350.36      336.02     23.37 o
   4  11   3        4.49        7.04     19.95 o
   5  11   3       16.04       13.06     20.61 o
   6  11   3       37.14       39.05     19.49 o
   7  11   3       30.60       44.16     21.33 o
   8  11   3        8.02        9.11     23.50 o
   9  11   3        2.74       12.92     21.64 o
  10  11   3        5.89       -3.18     29.10 o
  11  11   3      110.77       85.41     29.47 o
 -10  12   3      782.41      858.58     39.35 o
  -9  12   3        4.73       -9.04     22.09 o
  -8  12   3     1644.20     1772.96     31.74 o
  -7  12   3       94.71       91.33     17.70 o
  -6  12   3     1709.14     1737.74     28.70 o
  -5  12   3       31.12       32.60     16.93 o
  -4  12   3     2067.24     2118.61     31.50 o
  -3  12   3        4.45       17.01     15.24 o
  -2  12   3     2982.80     3063.38    118.58 o
  -1  12   3        9.70       26.63     18.31 o
   0  12   3     2071.89     1960.56     37.92 o
   1  12   3      138.24      144.29     22.98 o
   2  12   3     1765.29     1898.53     41.03 o
   3  12   3      191.73      227.16     24.80 o
   4  12   3     1676.90     1745.75     32.85 o
   5  12   3        6.76       21.79     25.02 o
   6  12   3     1210.07     1268.35     31.94 o
   7  12   3       68.14       61.71     25.83 o
   8  12   3      996.11     1058.53     46.27 o
   9  12   3        9.69       13.12     24.20 o
  10  12   3      524.16      551.11     42.54 o
  -9  13   3       38.20       42.93     22.63 o
  -8  13   3        0.70       20.67     23.33 o
  -7  13   3      152.07      159.38     19.18 o
  -6  13   3        5.32        9.76     22.34 o
  -5  13   3       59.08       63.83     22.35 o
  -4  13   3        1.74       -8.27     21.33 o
  -3  13   3      279.97      271.57     17.86 o
  -2  13   3       50.71       59.99     17.81 o
  -1  13   3      188.15      169.10     22.75 o
   0  13   3       28.01       10.74     21.83 o
   1  13   3       28.75       16.42     22.50 o
   2  13   3       20.38       23.38     23.42 o
   3  13   3      194.69      196.72     25.86 o
   4  13   3       52.10       48.98     22.68 o
   5  13   3       61.36       64.84     24.13 o
   6  13   3      142.00      131.99     26.03 o
   7  13   3      127.38      127.64     22.87 o
   8  13   3       24.70       30.21     25.27 o
   9  13   3        8.94       13.10     20.91 o
  -8  14   3      519.03      583.21     50.21 o
  -7  14   3       12.99       47.56     27.12 o
  -6  14   3      403.09      398.66     55.62 o
  -5  14   3        0.12        3.38     18.86 o
  -4  14   3     1018.66     1009.52     28.30 o
  -3  14   3        5.98       13.27     22.52 o
  -2  14   3     1270.24     1407.38     35.95 o
  -1  14   3        4.49       12.65     17.00 o
   0  14   3      834.71      852.43     29.34 o
   1  14   3       37.00       27.27     23.24 o
   2  14   3     1127.93     1212.87     52.69 o
   3  14   3        2.34       -3.00     23.81 o
   4  14   3     1142.19     1125.39     31.24 o
   5  14   3       15.14        3.24     25.59 o
   6  14   3      705.99      709.89     46.57 o
   7  14   3        6.35       12.00     26.92 o
   8  14   3      416.72      407.88     33.43 o
  -5  15   3        0.65        7.08     22.90 o
  -4  15   3        5.35        8.37     20.78 o
  -3  15   3       59.34       45.41     21.02 o
  -2  15   3        3.82        6.56     28.53 o
  -1  15   3       45.10       17.27     23.87 o
   0  15   3       20.08        0.60     23.76 o
   1  15   3       39.35       30.03     26.35 o
   2  15   3        3.97       10.04     25.45 o
   3  15   3      105.28       99.27     21.82 o
   4  15   3        9.84        7.13     25.95 o
   5  15   3       33.96       29.64     27.20 o
  -2  16   3      568.69      519.99     36.10 o
  -1  16   3       31.49       36.61     29.17 o
   0  16   3      407.83      412.13     27.88 o
   1  16   3        1.09        3.94     23.71 o
   2  16   3      727.73      716.95     46.37 o
   0   0   4     2921.23     2964.80     50.69 o
   0   1   4       79.26       66.39     13.88 o
   1   1   4     1555.39     1483.62     20.90 o
  -1   2   4       44.96       45.07     15.67 o
   0   2   4      626.94      575.55     18.84 o
   1   2   4      483.70      529.49     21.86 o
   2   2   4      132.84      115.69     14.68 o
  -2   3   4      164.75      157.58     14.84 o
  -1   3   4     2115.60     2240.58     31.62 o
   0   3   4      294.17      293.66     14.68 o
   1   3   4      921.33      784.54     16.75 o
   2   3   4       30.13       19.09     14.35 o
   3   3   4     1580.56     1525.47     32.66 o
  -3   4   4      348.50      330.88     16.24 o
  -2   4   4       15.64        4.09     14.07 o
  -1   4   4      721.92      798.80     14.35 o
   0   4   4      291.75      287.99     14.39 o
   1   4   4       62.89       57.24     13.47 o
   2   4   4      465.68      447.29     16.87 o
   3   4   4      728.73      697.37     19.70 o
   4   4   4      701.21      672.09     20.27 o
  -4   5   4       81.17       87.28     14.87 o
  -3   5   4     1566.32     1440.42     21.34 o
  -2   5   4       57.21       46.57     12.18 o
  -1   5   4      740.22      740.72     13.95 o
   0   5   4      103.01      106.16     13.77 o
   1   5   4     1585.85     1627.46     22.98 o
   2   5   4      198.20      222.32     19.92 o
   3   5   4     1022.58      932.41     20.20 o
   4   5   4      320.19      369.69     23.71 o
   5   5   4     1830.94     1798.09     24.28 o
  -5   6   4       40.81       20.40     15.63 o
  -4   6   4      906.15      882.67     19.07 o
  -3   6   4       97.43      100.98     13.32 o
  -2   6   4      173.18      150.39     11.95 o
  -1   6   4       34.02       23.18     11.16 o
   0   6   4      900.60      903.26     17.56 o
   1   6   4       20.64       10.50     13.42 o
   2   6   4      279.58      260.22     14.63 o
   3   6   4      228.69      198.52     16.43 o
   4   6   4       99.99       79.76     16.72 o
   5   6   4       17.48        5.44     17.07 o
   6   6   4      101.87       75.93     10.71 o
  -6   7   4       12.90       11.18     17.27 o
  -5   7   4      169.73      152.22     12.07 o
  -4   7   4       38.47       28.60     10.87 o
  -3   7   4      486.59      450.90     15.02 o
  -2   7   4      237.52      220.77     12.53 o
  -1   7   4      592.80      523.46     13.05 o
   0   7   4       45.00       39.15     10.76 o
   1   7   4     1496.26     1459.83     21.14 o
   2   7   4       52.99       58.39     14.33 o
   3   7   4      147.06      121.76     17.83 o
   4   7   4        1.74       -6.02     16.36 o
   5   7   4      826.90      802.61     25.83 o
   6   7   4       26.89       14.92     17.29 o
   7   7   4      490.61      486.35     18.72 o
  -7   8   4       17.48       10.23     15.40 o
  -6   8   4        3.07        4.96     16.86 o
  -5   8   4      101.31       91.65     11.88 o
  -4   8   4      189.93      158.21     11.52 o
  -3   8   4       53.37       51.99     11.25 o
  -2   8   4       66.81       46.96     10.47 o
  -1   8   4       72.29       73.12     10.17 o
   0   8   4      174.86      187.53     10.71 o
   1   8   4        5.34        7.40     12.12 o
   2   8   4      139.78      130.40     13.52 o
   3   8   4        8.16        7.81     14.90 o
   4   8   4       13.82       11.44     14.96 o
   5   8   4       17.45       11.87     15.48 o
   6   8   4      526.85      510.40     21.21 o
   7   8   4       38.46       34.63     17.34 o
   8   8   4      294.07      292.34     18.16 o
  -8   9   4        3.86        1.41     15.85 o
  -7   9   4      362.79      332.17     18.29 o
  -6   9   4      144.80      133.34     16.77 o
  -5   9   4      613.40      558.13     17.72 o
  -4   9   4      544.07      516.27     27.50 o
  -3   9   4     1051.28     1033.87     24.14 o
  -2   9   4       33.44        9.46     10.18 o
  -1   9   4      431.44      403.74     16.48 o
   0   9   4       41.55       44.97      9.92 o
   1   9   4     1000.89      944.40     23.16 o
   2   9   4       10.03       18.95     12.69 o
   3   9   4      468.04      443.95     15.49 o
   4   9   4       59.74       39.74     15.90 o
   5   9   4      513.96      467.17     20.62 o
   6   9   4       24.12        7.22     16.53 o
   7   9   4      533.65      502.88     18.47 o
   8   9   4        9.05        9.31     14.98 o
   9   9   4      156.08      135.95     18.01 o
  -9  10   4        5.02      -13.54     16.43 o
  -8  10   4      163.62      168.31     18.89 o
  -7  10   4        2.60       -7.79     16.01 o
  -6  10   4       34.06       27.55     15.04 o
  -5  10   4      332.22      278.84     16.37 o
  -4  10   4      151.36      129.47     10.72 o
  -3  10   4       53.70       34.35     10.32 o
  -2  10   4      393.19      334.41     12.55 o
  -1  10   4      109.40       93.30     11.94 o
   0  10   4       31.68       32.33     12.54 o
   1  10   4      290.97      240.08     15.18 o
   2  10   4      661.88      582.13     22.77 o
   3  10   4       12.00       18.55     13.43 o
   4  10   4      149.02      133.17     13.73 o
   5  10   4        0.70       -6.23     16.02 o
   6  10   4      152.88      150.82     21.35 o
   7  10   4        4.13      -10.45     22.23 o
   8  10   4        3.73        0.00     24.62 o
   9  10   4       18.06        2.96     20.22 o
  10  10   4       11.31        6.25     32.92 o
 -10  11   4        0.06      -12.41     32.25 o
  -9  11   4      205.13      205.12     22.06 o
  -8  11   4       26.04       -4.28     23.30 o
  -7  11   4      329.48      290.04     23.73 o
  -6  11   4        0.65      -16.07     16.72 o
  -5  11   4      210.96      202.48     16.46 o
  -4  11   4        6.66       -7.09     18.63 o
  -3  11   4      404.44      318.42     29.00 o
  -2  11   4       58.22       35.09     18.10 o
  -1  11   4      202.33      181.96     21.43 o
   0  11   4      248.75      233.44     21.90 o
   1  11   4      468.89      488.28     33.73 o
   2  11   4       69.96       74.74     22.60 o
   3  11   4      353.72      331.87     27.11 o
   4  11   4        8.38       -6.43     24.50 o
   5  11   4      139.36       88.13     24.01 o
   6  11   4       17.32        1.83     21.23 o
   7  11   4      206.34      186.47     24.47 o
   8  11   4        2.20       -8.78     20.11 o
   9  11   4       66.77       56.06     22.55 o
  10  11   4        4.55       11.63     35.30 o
  -9  12   4       18.62       -1.64     21.98 o
  -8  12   4       32.49       30.88     23.25 o
  -7  12   4       43.18       12.31     22.26 o
  -6  12   4       77.51       72.35     19.44 o
  -5  12   4        1.20      -20.34     22.71 o
  -4  12   4       47.59       44.70     29.27 o
  -3  12   4      216.22      187.75     20.76 o
  -2  12   4      191.29      155.98     21.85 o
  -1  12   4       41.09       46.06     19.96 o
   0  12   4        4.27        2.97     21.91 o
   1  12   4       28.64        7.38     20.31 o
   2  12   4       69.18       76.50     24.22 o
   3  12   4        0.60       -6.46     21.46 o
   4  12   4        4.60        6.41     26.21 o
   5  12   4        9.99      -22.27     23.15 o
   6  12   4       17.38        8.76     21.99 o
   7  12   4        5.73       11.69     24.24 o
   8  12   4       83.45       54.54     23.97 o
   9  12   4        0.15        3.46     22.73 o
  -8  13   4       16.97       34.28     28.36 o
  -7  13   4      137.67       98.35     32.36 o
  -6  13   4        1.62       -0.84     23.08 o
  -5  13   4      121.56      116.74     22.61 o
  -4  13   4       11.27       -2.76     24.07 o
  -3  13   4      215.24      200.65     28.84 o
  -2  13   4       77.98       44.66     21.20 o
  -1  13   4      201.67      177.20     24.61 o
   0  13   4        0.25       -0.71     21.52 o
   1  13   4      186.46      165.06     24.60 o
   2  13   4       24.04       -0.04     24.85 o
   3  13   4      333.16      318.16     25.72 o
   4  13   4        9.18       -1.69     22.67 o
   5  13   4      178.54      149.49     24.63 o
   6  13   4        1.42       -0.76     22.36 o
   7  13   4      281.54      245.99     26.20 o
   8  13   4        4.25      -12.53     25.99 o
  -6  14   4       55.32       46.50     21.78 o
  -5  14   4       23.95       -1.64     22.41 o
  -4  14   4       10.21       -1.35     21.64 o
  -3  14   4       37.81       50.75     23.90 o
  -2  14   4       82.14       78.71     27.96 o
  -1  14   4       13.37       -4.85     23.57 o
   0  14   4       56.54       46.30     22.91 o
   1  14   4        1.15      -14.41     23.22 o
   2  14   4       85.54       59.36     23.94 o
   3  14   4       21.92       11.04     23.06 o
   4  14   4      130.78      116.37     25.39 o
   5  14   4        0.68        1.32     22.69 o
   6  14   4       48.31       47.76     23.47 o
  -3  15   4       80.78       59.12     25.23 o
  -2  15   4        0.88       -8.94     21.80 o
  -1  15   4      222.05      190.35     36.70 o
   0  15   4        4.99        9.95     20.44 o
   1  15   4      105.01      111.91     26.00 o
   2  15   4       11.52       -3.04     25.19 o
   3  15   4      117.93       98.07     28.72 o
   0   0   5       28.34        4.59     33.32 o
   0   1   5       14.54       -3.01     16.95 o
   1   1   5     5599.61     6032.15     49.25 o
  -1   2   5      212.29      200.68     20.25 o
   0   2   5     1252.41     1215.24     25.11 o
   1   2   5      329.43      346.99     21.22 o
   2   2   5     2137.77     2223.52     30.03 o
  -2   3   5      124.00      118.98     20.91 o
  -1   3   5     4403.76     4547.55     59.82 o
   0   3   5       50.69       45.25     17.92 o
   1   3   5     6080.88     6482.59     54.88 o
   2   3   5       28.70       14.31     16.39 o
   3   3   5     3599.16     3759.05     36.00 o
  -3   4   5       15.86        7.13     18.10 o
  -2   4   5      701.44      688.65     18.96 o
  -1   4   5        7.05        8.79     18.21 o
   0   4   5      120.13       89.81     18.00 o
   1   4   5       38.94       33.88     16.05 o
   2   4   5       25.20       17.44     16.71 o
   3   4   5       38.37       33.43     19.10 o
   4   4   5      311.35      294.79     19.64 o
  -4   5   5       72.97       76.09     19.28 o
  -3   5   5     4043.48     4069.45     39.40 o
  -2   5   5       31.56       24.48     14.66 o
  -1   5   5     3638.05     3669.15     50.72 o
   0   5   5       55.91       68.88     17.66 o
   1   5   5     3281.78     3352.05     30.08 o
   2   5   5       39.85       40.57     16.27 o
   3   5   5     1379.00     1371.83     37.19 o
   4   5   5      124.61      134.59     19.03 o
   5   5   5     1792.01     1778.89     26.69 o
  -5   6   5       75.09       81.96     19.34 o
  -4   6   5       83.93       93.00     18.73 o
  -3   6   5        1.31       -1.12     17.88 o
  -2   6   5      597.11      584.74     18.65 o
  -1   6   5       51.56       50.52     16.71 o
   0   6   5      708.90      700.92     20.28 o
   1   6   5       89.71       82.31     16.46 o
   2   6   5      195.81      191.09     18.36 o
   3   6   5       16.25        7.87     15.68 o
   4   6   5      428.62      372.74     20.12 o
   5   6   5      466.72      473.15     23.31 o
   6   6   5      414.58      396.55     20.84 o
  -6   7   5      130.30       89.25     20.96 o
  -5   7   5     1802.18     1772.97     27.44 o
  -4   7   5       12.92        8.88     18.69 o
  -3   7   5     3375.90     3461.35     47.84 o
  -2   7   5       40.27       42.61     13.71 o
  -1   7   5     3822.42     3801.99     36.93 o
   0   7   5      135.95      130.36     16.98 o
   1   7   5     2736.10     2813.31     33.35 o
   2   7   5       39.52       15.45     16.63 o
   3   7   5     3173.49     3096.87     34.88 o
   4   7   5       43.54       38.40     17.45 o
   5   7   5     2957.26     2957.62     48.29 o
   6   7   5        1.50        3.54     20.39 o
   7   7   5     2154.17     2209.25     31.65 o
  -7   8   5        2.62        7.55     20.58 o
  -6   8   5      116.56      126.17     19.32 o
  -5   8   5       53.41       28.58     18.42 o
  -4   8   5      149.67      140.58     14.60 o
  -3   8   5       25.01        9.82     14.24 o
  -2   8   5     1266.27     1268.17     19.96 o
  -1   8   5      133.45      116.58     14.31 o
   0   8   5      806.53      793.08     21.41 o
   1   8   5      145.01      123.56     16.99 o
   2   8   5      269.77      263.17     16.43 o
   3   8   5        8.02        2.15     16.20 o
   4   8   5      298.06      269.83     21.66 o
   5   8   5       12.57       24.06     21.64 o
   6   8   5      434.65      405.31     23.09 o
   7   8   5       22.57       24.49     18.59 o
   8   8   5      106.40      106.84     19.84 o
  -8   9   5        0.55       14.34     17.81 o
  -7   9   5      742.36      730.00     24.66 o
  -6   9   5       34.95       46.27     18.85 o
  -5   9   5      718.46      769.24     30.48 o
  -4   9   5        1.26        6.14     11.57 o
  -3   9   5     1383.27     1491.04     23.20 o
  -2   9   5       19.98       22.14     12.01 o
  -1   9   5     2368.77     2371.17     67.55 o
   0   9   5      219.90      245.36     17.47 o
   1   9   5     1427.31     1463.37     61.94 o
   2   9   5        0.02       -2.04     14.95 o
   3   9   5     1965.65     2014.11     23.97 o
   4   9   5      260.27      279.98     16.13 o
   5   9   5     1291.20     1319.89     24.42 o
   6   9   5       14.47       15.94     17.07 o
   7   9   5      876.72      855.68     22.81 o
   8   9   5       21.30       18.97     19.29 o
   9   9   5      505.02      522.97     32.83 o
  -9  10   5       16.18       35.46     23.69 o
  -8  10   5       86.44       81.58     24.89 o
  -7  10   5       44.65       48.58     18.60 o
  -6  10   5       20.15       27.05     18.26 o
  -5  10   5        7.90        0.19     17.86 o
  -4  10   5        1.52        4.06     16.19 o
  -3  10   5        7.50       19.13     14.16 o
  -2  10   5       35.77       14.68     15.36 o
  -1  10   5        0.99       -0.83     16.47 o
   0  10   5        6.68       -6.91     16.30 o
   1  10   5        3.13        1.99     17.64 o
   2  10   5       40.34       26.81     18.51 o
   3  10   5        9.65        1.69     18.35 o
   4  10   5      116.32       83.22     19.05 o
   5  10   5       56.15       45.63     18.62 o
   6  10   5       89.09       87.33     23.82 o
   7  10   5       60.20       61.92     22.44 o
   8  10   5       24.48       45.40     24.68 o
   9  10   5       38.32       43.10     22.97 o
  10  10   5       17.83       34.52     30.87 o
  -9  11   5      581.02      662.89     28.75 o
  -8  11   5       38.05       50.44     24.13 o
  -7  11   5      750.98      769.93     26.05 o
  -6  11   5       42.11       62.56     27.99 o
  -5  11   5      579.08      669.12     51.77 o
  -4  11   5       50.81       76.85     29.65 o
  -3  11   5      994.26     1031.36     37.20 o
  -2  11   5        6.45       17.78     19.69 o
  -1  11   5      792.07      819.34     32.81 o
   0  11   5       16.09       31.35     19.77 o
   1  11   5      493.43      459.01     24.51 o
   2  11   5       14.52       25.41     25.39 o
   3  11   5      568.52      549.42     27.94 o
   4  11   5       27.76       38.63     23.69 o
   5  11   5      832.48      854.81     45.06 o
   6  11   5        1.89       12.85     22.00 o
   7  11   5      697.96      738.21     49.91 o
   8  11   5       13.98       27.62     22.92 o
   9  11   5      307.52      289.29     27.57 o
  -7  12   5       22.84       19.00     31.14 o
  -6  12   5       26.10       24.01     27.88 o
  -5  12   5        0.10       -6.61     24.31 o
  -4  12   5      149.95      143.58     29.37 o
  -3  12   5       96.97       78.61     33.32 o
  -2  12   5      371.75      308.85     31.68 o
  -1  12   5       23.03        4.02     22.22 o
   0  12   5       51.08       45.70     23.62 o
   1  12   5        8.81        2.64     25.09 o
   2  12   5       91.47       85.29     22.87 o
   3  12   5       36.01       16.59     23.81 o
   4  12   5       71.74       84.65     26.16 o
   5  12   5        6.70        4.02     25.49 o
   6  12   5       42.03       29.99     27.05 o
   7  12   5       15.29       13.32     24.58 o
  -5  13   5      290.01      332.48     24.87 o
  -4  13   5       20.05       20.79     30.82 o
  -3  13   5     1045.79     1095.81     37.62 o
  -2  13   5        4.31       16.06     32.66 o
  -1  13   5      612.25      635.81     50.57 o
   0  13   5       17.85       18.09     23.26 o
   1  13   5      866.41      799.60     30.42 o
   2  13   5       36.63       44.68     27.28 o
   3  13   5      677.22      643.82     33.20 o
   4  13   5       15.77       21.51     26.20 o
   5  13   5      462.69      479.54     28.77 o
  -2  14   5       47.30       28.30     34.19 o
  -1  14   5       14.50        4.48     35.67 o
   0  14   5        9.70       -7.52     22.77 o
   1  14   5       12.59       -1.61     25.26 o
   2  14   5       45.95       31.53     28.08 o
   0   0   6     3304.12     3529.37     70.71 o
   0   1   6      380.68      404.65     24.14 o
   1   1   6      879.28      969.15     26.70 o
  -1   2   6        4.31      -11.45     19.50 o
   0   2   6     3199.64     3366.79     38.74 o
   1   2   6       16.34       12.29     18.99 o
   2   2   6     2651.05     2792.65     39.41 o
  -2   3   6       36.05       35.78     19.73 o
  -1   3   6       67.08       67.88     19.44 o
   0   3   6      321.63      383.53     25.69 o
   1   3   6      830.63      830.31     34.55 o
   2   3   6      318.63      316.38     21.51 o
   3   3   6       33.96       29.46     18.01 o
  -3   4   6       53.97       51.74     20.15 o
  -2   4   6     1499.46     1609.15     32.43 o
  -1   4   6      245.60      251.76     24.68 o
   0   4   6     2311.02     2429.61     35.83 o
   1   4   6      719.14      775.69     36.37 o
   2   4   6     1828.57     1941.56     34.00 o
   3   4   6      701.73      711.15     25.28 o
   4   4   6     1823.01     1843.05     30.25 o
  -4   5   6      359.67      375.73     22.49 o
  -3   5   6      481.45      453.72     25.24 o
  -2   5   6        7.61        2.08     22.62 o
  -1   5   6      629.74      593.98     31.59 o
   0   5   6      158.06      159.94     24.95 o
   1   5   6     1020.03      989.61     27.82 o
   2   5   6      522.87      490.60     20.79 o
   3   5   6      137.19      127.62     19.19 o
   4   5   6      237.94      241.17     22.00 o
   5   5   6      526.52      522.46     22.41 o
  -5   6   6      280.69      294.99     24.99 o
  -4   6   6     1614.33     1673.43     52.67 o
  -3   6   6      126.63      131.21     19.61 o
  -2   6   6     1646.98     1731.70     42.13 o
  -1   6   6       54.62       44.46     22.82 o
   0   6   6     2735.88     2802.32     37.86 o
   1   6   6       48.87       60.74     20.19 o
   2   6   6     1223.81     1279.26     27.01 o
   3   6   6       19.39       28.15     19.45 o
   4   6   6     1904.88     2004.12     53.64 o
   5   6   6       64.58       74.79     22.78 o
   6   6   6     1364.04     1380.73     27.81 o
  -6   7   6       17.02       14.22     20.29 o
  -5   7   6      305.54      289.81     23.95 o
  -4   7   6       93.35      105.75     18.60 o
  -3   7   6      232.32      221.94     20.61 o
  -2   7   6        8.14       17.46     22.11 o
  -1   7   6      174.94      155.09     22.42 o
   0   7   6       51.53       50.34     19.08 o
   1   7   6      127.78      139.27     19.08 o
   2   7   6       56.74       42.86     18.28 o
   3   7   6       47.57       29.49     20.01 o
   4   7   6        1.79       -2.99     19.84 o
   5   7   6      173.04      162.09     21.13 o
   6   7   6        1.50      -15.35     23.29 o
   7   7   6       75.38       62.78     20.52 o
  -7   8   6       25.52       14.10     19.65 o
  -6   8   6      757.34      661.41     31.40 o
  -5   8   6       49.48       52.71     18.31 o
  -4   8   6      950.92      950.48     30.92 o
  -3   8   6        1.57       -4.97     18.64 o
  -2   8   6     1252.60     1275.10     45.68 o
  -1   8   6        1.74      -19.45     19.45 o
   0   8   6     1915.33     2014.39     29.18 o
   1   8   6      100.87       99.85     19.15 o
   2   8   6      731.52      743.91     22.93 o
   3   8   6       31.03       43.14     20.04 o
   4   8   6     1040.69      996.83     25.30 o
   5   8   6       20.42       31.61     18.85 o
   6   8   6      672.75      686.04     25.79 o
   7   8   6        1.69      -18.16     21.51 o
   8   8   6      520.70      534.05     25.58 o
  -8   9   6       55.36       73.29     21.22 o
  -7   9   6       54.14       35.75     22.48 o
  -6   9   6      162.10      156.45     21.89 o
  -5   9   6       11.84        7.87     19.43 o
  -4   9   6       40.49       37.69     18.40 o
  -3   9   6      101.12      108.89     13.95 o
  -2   9   6       43.76       27.38     18.12 o
  -1   9   6      253.98      250.02     19.39 o
   0   9   6       41.83       37.96     19.78 o
   1   9   6      285.29      283.82     20.75 o
   2   9   6       38.82       28.45     19.82 o
   3   9   6      293.91      310.88     22.09 o
   4   9   6       78.54       63.63     20.05 o
   5   9   6      310.03      299.63     21.61 o
   6   9   6       20.75       16.53     20.49 o
   7   9   6       93.00       73.55     21.30 o
   8   9   6        8.81        7.26     18.47 o
   9   9   6       61.16       58.88     20.07 o
  -8  10   6      417.16      421.32     27.12 o
  -7  10   6       78.78       94.64     25.59 o
  -6  10   6      485.49      513.30     33.52 o
  -5  10   6      127.98      162.07     51.09 o
  -4  10   6      492.25      507.40     70.87 o
  -3  10   6       78.37       99.75     26.27 o
  -2  10   6      694.80      645.94     47.53 o
  -1  10   6      143.99      162.19     19.23 o
   0  10   6      646.03      622.69     31.58 o
   1  10   6       92.75       86.28     17.44 o
   2  10   6      691.20      723.42     35.40 o
   3  10   6      132.29      146.37     20.45 o
   4  10   6     1076.84     1049.81     32.36 o
   5  10   6       29.08       41.07     21.13 o
   6  10   6      649.22      663.62     30.94 o
   7  10   6        6.28        7.11     23.89 o
   8  10   6      381.57      380.73     24.82 o
  -6  11   6       29.27       39.82     43.17 o
  -5  11   6       72.64       62.11     38.17 o
  -4  11   6       17.58       29.58     43.78 o
  -3  11   6      178.99      164.76     33.27 o
  -2  11   6       31.28       30.97     30.45 o
  -1  11   6       77.32       66.60     21.44 o
   0  11   6      112.68       81.98     21.79 o
   1  11   6        8.88        1.18     24.27 o
   2  11   6       95.63       50.50     21.32 o
   3  11   6       37.19       42.25     24.49 o
   4  11   6       55.39       40.48     23.72 o
   5  11   6       44.46       35.55     26.99 o
   6  11   6        2.72        8.37     25.18 o
  -4  12   6      487.19      500.74     52.03 o
  -3  12   6        4.64       19.10     27.46 o
  -2  12   6      622.17      707.33     42.14 o
  -1  12   6       28.63       47.92     34.72 o
   0  12   6      411.01      375.04     29.28 o
   1  12   6        3.14       11.28     23.60 o
   2  12   6      351.33      359.32     29.12 o
   3  12   6       17.20       24.63     24.48 o
   4  12   6      346.11      321.01     26.71 o
   0   0   7      589.26      575.90     51.46 o
   0   1   7       40.77       29.29     22.92 o
   1   1   7       18.79       19.03     20.54 o
  -1   2   7       77.61       59.49     22.46 o
   0   2   7      303.32      288.25     24.39 o
   1   2   7        3.34       -3.96     21.84 o
   2   2   7      245.17      240.47     24.99 o
  -2   3   7      357.81      314.56     23.44 o
  -1   3   7       66.56       43.04     20.52 o
   0   3   7       99.25       82.05     23.14 o
   1   3   7       50.66       48.19     20.36 o
   2   3   7      127.73      149.30     22.14 o
   3   3   7       50.62       54.29     22.27 o
  -3   4   7       23.44       12.90     22.29 o
  -2   4   7      351.29      344.80     24.59 o
  -1   4   7       64.15       52.76     23.09 o
   0   4   7      136.82      150.28     21.50 o
   1   4   7        1.43        1.17     22.82 o
   2   4   7       76.88       49.47     22.60 o
   3   4   7      230.99      204.89     23.51 o
   4   4   7       51.47       39.89     18.65 o
  -4   5   7        0.93        3.67     21.42 o
  -3   5   7        8.95        0.41     27.46 o
  -2   5   7       26.66        1.73     23.84 o
  -1   5   7        0.83      -11.91     26.14 o
   0   5   7       98.73       76.43     25.75 o
   1   5   7        0.86        6.20     25.83 o
   2   5   7       39.65       36.27     21.80 o
   3   5   7       32.85       12.11     27.41 o
   4   5   7        1.48       19.75     23.19 o
   5   5   7       55.23       45.82     23.08 o
  -5   6   7       11.34        2.32     21.67 o
  -4   6   7      102.63      104.54     26.91 o
  -3   6   7        0.86      -20.69     22.52 o
  -2   6   7      322.40      283.99     26.23 o
  -1   6   7        2.84        5.00     21.88 o
   0   6   7      174.43      160.63     27.81 o
   1   6   7        4.74      -11.70     23.63 o
   2   6   7      282.06      234.89     26.13 o
   3   6   7        4.79       -3.40     23.49 o
   4   6   7      152.96      133.56     22.75 o
   5   6   7        1.38        5.67     22.07 o
   6   6   7       73.83       66.56     24.67 o
  -6   7   7        4.32       -3.07     20.41 o
  -5   7   7       24.15       -1.35     19.06 o
  -4   7   7        0.76       -7.19     25.63 o
  -3   7   7        1.17       -1.74     25.32 o
  -2   7   7       35.67       11.72     23.82 o
  -1   7   7       37.17       34.80     25.79 o
   0   7   7       17.75       22.12     20.69 o
   1   7   7        1.04        7.21     25.13 o
   2   7   7      102.27       92.25     26.67 o
   3   7   7        1.10        4.43     21.17 o
   4   7   7        3.90       -7.13     22.56 o
   5   7   7        3.09        8.79     19.59 o
   6   7   7        2.11       -5.71     17.81 o
   7   7   7        1.93      -21.11     24.02 o
  -7   8   7        1.31      -21.58     21.58 o
  -6   8   7       66.24       60.01     20.40 o
  -5   8   7       12.26        8.56     19.46 o
  -4   8   7      192.28      183.12     28.02 o
  -3   8   7        2.92        1.05     23.46 o
  -2   8   7      145.90      148.46     26.33 o
  -1   8   7        0.61      -15.68     26.22 o
   0   8   7       77.72       48.29     21.96 o
   1   8   7       23.33       -4.02     25.56 o
   2   8   7      172.40      154.53     24.83 o
   3   8   7       29.67        9.37     19.30 o
   4   8   7      117.25       98.20     23.69 o
   5   8   7        0.39       -7.53     20.07 o
   6   8   7      135.43      103.26     20.51 o
   7   8   7        4.56       -0.63     25.37 o
  -6   9   7       19.42        5.14     20.36 o
  -5   9   7       48.12       42.30     17.50 o
  -4   9   7       17.21       35.67     25.70 o
  -3   9   7        4.78        6.23     23.63 o
  -2   9   7        0.76       -5.25     22.37 o
  -1   9   7       27.32       26.69     24.11 o
   0   9   7        3.44        4.93     20.57 o
   1   9   7        0.15      -11.52     21.56 o
   2   9   7        0.65      -22.49     22.49 o
   3   9   7       23.25       28.14     19.74 o
   4   9   7       10.90        0.61     21.82 o
   5   9   7        2.43       10.48     21.43 o
   6   9   7       16.08        7.06     22.13 o
  -4  10   7       35.05       34.74     51.66 o
  -3  10   7        8.84       -8.21     54.76 o
  -2  10   7       61.85       51.55     48.57 o
  -1  10   7        0.78       12.66     29.59 o
   0  10   7       44.83       40.39     21.19 o
   1  10   7        9.93       12.43     23.42 o
   2  10   7       40.50       33.38     28.21 o
   3  10   7        3.88       11.88     26.28 o
   4  10   7       23.90       23.63     25.91 o
   0   0   8      669.44      749.09     54.33 o
   0   1   8        4.45        3.20     24.01 o
   1   1   8     1459.86     1561.87     32.95 o
  -1   2   8       87.99       78.52     24.42 o
   0   2   8      499.43      514.90     28.60 o
   1   2   8       45.89       65.23     24.01 o
   2   2   8      306.50      349.20     26.69 o
  -2   3   8       96.04      114.11     25.91 o
  -1   3   8      753.77      794.77     27.62 o
   0   3   8      123.53      133.01     23.02 o
   1   3   8      571.28      627.76     27.22 o
   2   3   8       54.61       68.31     26.25 o
   3   3   8      441.73      490.50     26.84 o
  -3   4   8       88.38       78.82     23.58 o
  -2   4   8      437.86      499.96     29.68 o
  -1   4   8       69.83       94.21     22.36 o
   0   4   8      334.30      355.59     25.55 o
   1   4   8       30.16       46.29     22.12 o
   2   4   8       37.47       37.05     27.17 o
   3   4   8       89.17       66.89     23.11 o
   4   4   8      225.96      244.59     28.22 o
  -4   5   8       35.30       44.57     27.01 o
  -3   5   8      861.14      838.40     29.03 o
  -2   5   8        7.28       10.28     25.62 o
  -1   5   8     1187.90     1280.60     33.30 o
   0   5   8       43.15       47.84     22.96 o
   1   5   8      856.91      869.53     30.04 o
   2   5   8        6.26       15.29     26.01 o
   3   5   8      601.96      603.96     27.67 o
   4   5   8       60.97       58.02     26.85 o
   5   5   8      535.57      524.55     35.07 o
  -5   6   8       31.37       44.09     24.92 o
  -4   6   8      116.90      115.70     25.66 o
  -3   6   8        1.25       -2.49     21.47 o
  -2   6   8      274.85      313.35     26.32 o
  -1   6   8       34.75       51.29     22.36 o
   0   6   8      464.71      456.20     24.73 o
   1   6   8       14.67       12.87     23.74 o
   2   6   8      233.93      225.57     26.92 o
   3   6   8       52.97       52.38     22.35 o
   4   6   8      359.47      362.34     27.65 o
   5   6   8       29.89       47.20     25.91 o
  -4   7   8       23.02       36.17     22.25 o
  -3   7   8      458.97      457.26     40.23 o
  -2   7   8       17.86       23.98     25.26 o
  -1   7   8      528.78      620.71     36.80 o
   0   7   8       61.75       53.34     29.69 o
   1   7   8      442.63      437.51     30.91 o
   2   7   8       25.91       24.39     22.62 o
   3   7   8      423.08      428.86     29.80 o
   4   7   8       56.50       53.83     24.90 o
  -1   8   8       86.00       79.53     24.99 o
   0   8   8      187.45      154.91     25.25 o
   1   8   8        9.35       21.35     28.86 o
   0   0   9      277.40      300.54     46.49 o
   0   1   9       25.97       33.19     25.82 o
   1   1   9       69.98       88.43     26.80 o
  -1   2   9       49.14       56.72     23.21 o
   0   2   9      208.69      206.98     27.93 o
   1   2   9       77.04       98.63     24.48 o
 
